# Supplementary material for: Emergence of visible light optical properties of L-phenylalanine aggregates
Source: PeerJ. 2019 Feb 25;7:e6518. doi: 10.7717/peerj.6518 (PMC6394350; doi:10.7717/peerj.6518)
Supplement: Supplemental Information 4 [file peerj-07-6518-s004.xlsx]

## Sheet: Sheet1
Wave	200	205	210	215	220	225	230	235	240	245	250	255	260	265	270	275	280	285	290	295	300	305	310	315	320	325	330	335	340	345	350	355	360	365	370	375	380	385	390	395	400	405	410	415	420	425	430	435	440
252.03	0	0	1.54148	0.168183	1.13853	0.982132	0.518786	0.45009	0.473111	0.850866	0.959669	0.963418	0.499316	0.466921	0.506952	0.565791	0.433682	0.391309	0.360453	0.321177	0.219868	0.277378	0.296329	0.30039	0.310941	0.3532	0.314892	0.307436	0.224597	0.379735	0.23322	0.255685	0.172255	0.1982	0.251137	0.250531	0.201077	0.174287	0.16863	0.156814	0.0914561	0.116379	0.156779	0.065731	0.0804027	0.0571978	0.0517129	0.0391229	0.0654791
252.96	0	1.57717	3.00024	0.522518	2.39491	0.907041	0.549954	0.28848	0.570989	0.568592	0.810381	0.934795	0.622126	0.435992	0.492146	0.560037	0.457543	0.442696	0.340363	0.306764	0.278386	0.313484	0.308169	0.242775	0.313537	0.315043	0.295179	0.258253	0.200194	0.340751	0.218371	0.287692	0.180468	0.231358	0.245603	0.184536	0.226132	0.167025	0.159714	0.114144	0.125785	0.127021	0.144568	0.0650871	0.0723444	0.0636599	0.0487069	0.0307513	0.0454623
254.06	0	0	0	0.982255	1.39219	0.466427	0.448856	0.421063	0.419433	0.461612	0.84073	0.921579	0.762023	0.439485	0.463805	0.52803	0.423941	0.462957	0.306136	0.257957	0.281944	0.326704	0.289175	0.231797	0.328182	0.387226	0.351538	0.225163	0.322149	0.283452	0.248405	0.304323	0.194641	0.186861	0.20426	0.161087	0.160858	0.161833	0.146284	0.089374	0.166561	0.157084	0.139194	0.0790961	0.0725583	0.0685721	0.0556149	0.0318286	0.0196154
255	5.07543	0	0	2.52035	0.574029	0.254001	0.463977	0.366711	0.39672	0.462854	0.801711	0.979525	0.846599	0.504243	0.518962	0.511807	0.468579	0.432845	0.349777	0.295351	0.254384	0.29088	0.220949	0.260074	0.272923	0.303798	0.310861	0.166363	0.312639	0.198535	0.261517	0.271488	0.216524	0.172015	0.155511	0.228361	0.170189	0.134746	0.138638	0.107474	0.154643	0.137151	0.13673	0.0703517	0.0769045	0.0555631	0.0513815	0.0274311	0.0165417
255.93	4.95168	0	0	0.56993	0.128953	0.711774	0.642241	0.36559	0.370066	0.585384	0.610509	1.08619	0.900357	0.669646	0.546363	0.524021	0.388553	0.423736	0.322267	0.323719	0.273914	0.275996	0.221761	0.355264	0.316897	0.330531	0.294018	0.309411	0.328942	0.248944	0.26489	0.295838	0.233228	0.182534	0.180179	0.248192	0.171786	0.120986	0.115084	0.121481	0.128554	0.0909875	0.102254	0.0638034	0.0702684	0.0378144	0.0360296	0.032541	0.0252217
257.03	5.40167	0.92969	0	0	1.1138	0.741523	0.628655	0.234055	0.379576	0.640588	0.446304	1.08713	1.08214	0.782055	0.602768	0.621987	0.391402	0.416313	0.344232	0.331259	0.266425	0.258924	0.24382	0.33522	0.395033	0.381612	0.286941	0.413471	0.303591	0.260365	0.267636	0.303812	0.216278	0.232291	0.228888	0.22619	0.195334	0.158554	0.130765	0.150883	0.126062	0.0889678	0.094699	0.0910412	0.0645924	0.0518836	0.0281638	0.0363321	0.0284348
257.96	0.0874298	0	0	0	1.48553	0.636996	0.573056	0.397836	0.41804	0.638003	0.614912	1.14664	1.31635	0.952771	0.672945	0.611879	0.380419	0.423178	0.366124	0.336916	0.235864	0.27452	0.278988	0.369014	0.416894	0.399008	0.381714	0.424155	0.302381	0.293088	0.289819	0.316737	0.194716	0.311419	0.26191	0.178527	0.165508	0.216096	0.159389	0.156427	0.126096	0.124942	0.10889	0.091174	0.0670601	0.0691054	0.038985	0.0464064	0.0411222
259.06	0	0	0	0	1.81671	0.620324	0.404013	0.385572	0.644707	0.689635	0.692899	1.24809	1.71716	1.17001	0.762154	0.61138	0.44998	0.394127	0.379946	0.338435	0.233644	0.295549	0.218631	0.329118	0.348377	0.19918	0.461184	0.385291	0.245623	0.25225	0.274138	0.259143	0.270057	0.280312	0.242473	0.191797	0.184094	0.206916	0.166607	0.142764	0.122182	0.112944	0.0974483	0.0788201	0.0643867	0.0641114	0.0438929	0.0698004	0.0392392
260	3.37207	1.6519	1.79085	0	0.82207	0.718771	0.537465	0.451667	0.725777	0.824563	0.734432	1.40042	1.97776	1.4126	0.85761	0.583835	0.515144	0.382647	0.283953	0.234448	0.243872	0.308622	0.207431	0.359822	0.290555	0.262111	0.454232	0.308449	0.315849	0.249317	0.248275	0.187975	0.299668	0.206242	0.207755	0.209213	0.168007	0.160188	0.113823	0.160815	0.120265	0.128317	0.110885	0.0805827	0.0505395	0.0413146	0.0434481	0.0714824	0.0461654
260.93	3.566	2.0622	1.19682	1.97803	0	0.410676	0.479069	0.470956	0.625361	0.957634	0.885054	1.38523	2.17783	1.57372	0.963046	0.620655	0.589669	0.419527	0.27136	0.249663	0.211228	0.25196	0.26812	0.323756	0.273316	0.305227	0.412296	0.250443	0.295897	0.302654	0.214607	0.236868	0.276369	0.160983	0.127364	0.207392	0.161128	0.204039	0.102875	0.153058	0.130793	0.158708	0.123173	0.0763613	0.0547443	0.0344874	0.051525	0.0564947	0.053577
262.03	1.38077	3.73292	0	2.52954	0	0.0285641	0.552786	0.709335	0.925384	1.19889	1.21059	1.4157	2.13501	1.75883	1.13549	0.63726	0.510876	0.470736	0.334227	0.285659	0.217526	0.286591	0.322639	0.335326	0.297603	0.339078	0.378383	0.245712	0.270596	0.342678	0.229621	0.215355	0.193587	0.19575	0.126677	0.203419	0.141896	0.208048	0.123183	0.151803	0.123503	0.143483	0.133888	0.0953048	0.0632425	0.047	0.0497923	0.0291993	0.065598
262.96	0	0.895259	0	1.2521	0	0	0.655053	0.882889	1.4562	1.74187	1.75033	1.82328	2.45262	2.38623	1.55235	0.760929	0.400929	0.450791	0.348622	0.290533	0.231862	0.320135	0.289317	0.308362	0.282494	0.312925	0.313892	0.303575	0.179946	0.351752	0.192487	0.220116	0.221127	0.177109	0.1992	0.200083	0.169206	0.148191	0.11979	0.141804	0.131568	0.120514	0.097414	0.10161	0.0753773	0.051839	0.0385059	0.0334344	0.0529986
264.06	0.94846	3.21229	0	1.40975	0.292352	0.760122	1.37068	1.54109	2.07004	2.67365	2.61995	2.84026	3.35179	3.14297	2.19198	0.936802	0.494738	0.464554	0.339412	0.235883	0.230846	0.335475	0.300027	0.372958	0.300609	0.30568	0.382525	0.240206	0.261761	0.281884	0.272342	0.241371	0.27738	0.181653	0.220034	0.18554	0.189767	0.111879	0.0968039	0.131225	0.102834	0.111678	0.103047	0.0986259	0.0626944	0.0491289	0.0362265	0.0513404	0.0523282
265	2.67169	3.1631	0.347795	3.00908	0.843144	1.81253	1.95217	2.35358	3.36179	3.84278	4.01285	4.2249	4.65676	4.26956	3.11426	1.26589	0.650775	0.497493	0.324368	0.28157	0.204437	0.301357	0.37634	0.367521	0.258851	0.274337	0.352055	0.269343	0.291846	0.192303	0.314869	0.238858	0.284639	0.193313	0.171601	0.150945	0.221013	0.158523	0.114235	0.112115	0.11332	0.107668	0.0792391	0.0689575	0.0511992	0.0476288	0.0458159	0.0513703	0.0470999
265.93	2.40935	1.47415	0	3.37078	3.04925	2.63055	2.81354	3.95826	5.88677	6.32968	6.28668	6.44688	7.34289	6.60464	4.71512	1.81122	0.763183	0.458024	0.358686	0.308847	0.253172	0.263495	0.392952	0.429762	0.261262	0.301541	0.338318	0.371234	0.327203	0.229592	0.300911	0.300075	0.235059	0.219529	0.214565	0.146562	0.220721	0.204024	0.114179	0.146949	0.120714	0.127379	0.0917708	0.0881905	0.0503599	0.0549901	0.0491208	0.0435493	0.0544935
267.03	6.31419	4.58828	0.469977	4.66565	3.96459	3.97545	4.18467	7.16929	9.91113	10.7944	10.415	10.5584	11.766	10.8808	7.31957	2.81808	0.90972	0.478957	0.324693	0.329602	0.300643	0.209649	0.306911	0.371777	0.333358	0.410288	0.32263	0.384455	0.283217	0.297877	0.219238	0.250553	0.197423	0.198455	0.220315	0.175481	0.213091	0.193345	0.140583	0.178342	0.135461	0.157534	0.0884033	0.0871251	0.0524793	0.0579059	0.0584764	0.0403173	0.0518084
267.96	7.29747	7.59762	2.75263	5.97512	6.95805	6.87706	7.52078	11.3269	16.3807	17.784	17.4183	18.1158	20.0256	17.6003	11.7672	4.49526	1.1395	0.51962	0.334646	0.283079	0.328938	0.299089	0.246728	0.338443	0.366884	0.374191	0.411064	0.362189	0.35774	0.394445	0.283517	0.274419	0.268826	0.24234	0.228353	0.178452	0.136205	0.170955	0.13921	0.174051	0.115731	0.161657	0.11887	0.0796342	0.0649388	0.0552038	0.0535871	0.0457043	0.0468164
269.06	7.84153	9.49104	6.32966	12.7605	10.8586	10.2043	11.8006	16.8988	25.3204	27.2413	27.1444	28.4847	30.0342	25.9026	17.764	6.74441	1.46045	0.581686	0.327388	0.311151	0.311593	0.406861	0.299862	0.298122	0.398439	0.309189	0.375763	0.412265	0.414091	0.39511	0.340986	0.221274	0.299192	0.271672	0.168285	0.16777	0.154948	0.13061	0.152047	0.150344	0.121868	0.151831	0.136723	0.0544844	0.0741508	0.0640381	0.046437	0.0479617	0.0436682
270	7.02717	10.8206	14.2516	17.986	16.286	14.2197	16.1889	22.9929	35.1246	38.9491	37.4888	39.4319	41.5202	35.2541	24.527	9.61883	1.79558	0.601451	0.370643	0.320885	0.360095	0.388014	0.378171	0.393898	0.458712	0.262008	0.354142	0.506312	0.53493	0.427647	0.336759	0.323127	0.323581	0.263461	0.188058	0.160078	0.230844	0.161959	0.134436	0.110049	0.107102	0.114096	0.10197	0.0660888	0.085354	0.0593346	0.032112	0.0528628	0.0505162
270.93	10.392	15.9842	24.9695	24.0205	20.2412	19.474	21.2614	31.8196	46.9334	53.5672	50.2966	53.687	56.2628	47.212	32.3119	13.6102	2.43918	0.713528	0.38849	0.396331	0.367934	0.306269	0.430754	0.453069	0.517621	0.327167	0.436122	0.420523	0.47208	0.365931	0.400684	0.322734	0.268704	0.196702	0.163448	0.147387	0.245159	0.181552	0.143962	0.121824	0.0922395	0.101192	0.0612506	0.0690312	0.0836937	0.052265	0.0240991	0.0477831	0.0662692
272.03	16.5456	23.1117	31.4979	31.9158	28.5305	24.7846	27.8434	41.2248	61.3455	67.8043	66.6967	70.1024	73.8918	61.5966	41.0429	18.4204	3.36943	0.830163	0.481393	0.348378	0.365704	0.282893	0.498626	0.52465	0.459011	0.457669	0.594277	0.433652	0.466175	0.32422	0.389028	0.355225	0.237953	0.230315	0.181477	0.161212	0.164611	0.148314	0.104551	0.130395	0.0954619	0.0993117	0.0527432	0.0946564	0.0751232	0.037128	0.0328244	0.046381	0.0496268
272.96	22.0225	30.0152	37.6519	37.8272	36.5726	29.9438	34.2715	50.3672	78.1933	83.3754	83.1456	86.736	92.2828	76.1356	49.8501	22.7632	4.95382	0.939445	0.578637	0.356711	0.359237	0.375028	0.532529	0.563607	0.507933	0.535704	0.633852	0.470115	0.417488	0.372448	0.344852	0.356481	0.210092	0.261494	0.220181	0.151847	0.167565	0.155661	0.139279	0.128148	0.126295	0.109538	0.0803166	0.0755687	0.0645628	0.0308509	0.0422418	0.0529052	0.0477667
274.06	26.8372	38.0056	44.1074	44.5883	42.7305	35.7403	38.7739	57.5827	91.3497	96.9172	96.2572	99.7356	105.854	87.7457	57.0321	26.3549	6.72645	1.11729	0.614918	0.329821	0.431187	0.420152	0.474267	0.543744	0.550048	0.500933	0.61312	0.500425	0.40122	0.45329	0.324669	0.393367	0.289841	0.322489	0.170557	0.167812	0.205545	0.17662	0.152583	0.0984682	0.12568	0.099173	0.0858348	0.0824622	0.0729271	0.037231	0.0459326	0.0550258	0.0402994
275	25.0257	41.7636	48.613	50.4794	44.9833	41.4592	43.3645	63.8521	98.5586	108.835	107.363	110.676	117.239	98.5458	63.9094	29.559	8.66416	1.46963	0.606374	0.463122	0.447577	0.445932	0.401797	0.51405	0.593099	0.486225	0.641383	0.484931	0.448513	0.540506	0.400263	0.370101	0.342998	0.302286	0.10452	0.181287	0.215354	0.153373	0.169944	0.131158	0.102445	0.122161	0.0983292	0.0731998	0.0773136	0.0665453	0.0332452	0.0478753	0.0234258
275.93	27.7486	42.6483	49.2844	59.4578	50.6864	45.9808	48.5611	71.0589	105.318	117.566	117.851	122.842	127.16	108.065	69.507	32.507	10.8974	2.05056	0.649648	0.515098	0.477338	0.467433	0.442111	0.524277	0.558587	0.593066	0.736635	0.512092	0.493297	0.506838	0.467664	0.412337	0.382927	0.328059	0.0900686	0.244691	0.161424	0.117449	0.172901	0.125203	0.0676339	0.122003	0.106826	0.0980755	0.0828016	0.0706745	0.042167	0.0267775	0.00458401
277.03	27.8033	40.4254	52.2811	64.0294	55.321	48.5801	53.4118	77.8447	115.883	127.804	129.34	134.772	139	117.877	74.4231	34.6024	13.6027	3.11893	0.793643	0.54047	0.496967	0.534004	0.571636	0.526419	0.647013	0.690478	0.712417	0.582216	0.591894	0.526021	0.45087	0.372147	0.33456	0.325117	0.154935	0.222036	0.1275	0.161844	0.212671	0.133893	0.0752512	0.106109	0.0840086	0.0930144	0.0792132	0.0713507	0.0433923	0.0209969	0.0331563
277.96	34.9085	40.9654	52.7531	69.0326	61.4462	53.7405	58.4094	85.9078	128.133	139.753	141.272	146.97	152.059	128.351	80.1388	37.5702	17.2974	5.15765	1.12478	0.568955	0.46982	0.509744	0.633455	0.597225	0.746065	0.683728	0.597865	0.58805	0.576262	0.512608	0.507104	0.393577	0.312119	0.316853	0.202965	0.182986	0.139229	0.207795	0.156545	0.110122	0.115735	0.120038	0.0732789	0.0882415	0.0926922	0.0753659	0.0452463	0.0308939	0.0649627
279.06	39.083	51.1077	57.9779	74.6067	65.8347	58.6656	63.518	93.579	138.051	153.069	151.168	156.854	164.717	139.239	87.2001	40.4559	21.1853	8.03696	1.52923	0.698218	0.494644	0.504007	0.647235	0.661776	0.823461	0.746089	0.694085	0.672757	0.665777	0.532807	0.538489	0.355117	0.347051	0.324036	0.215799	0.126711	0.157582	0.172951	0.116885	0.129102	0.170268	0.161516	0.0945205	0.0614752	0.0836049	0.0732621	0.0372717	0.0367933	0.0439454
280	43.3799	57.2607	65.318	81.4731	71.6876	63.3857	69.0023	99.2756	148.703	162.098	160.052	166.297	176.786	148.15	94.9769	43.7297	25.3624	11.4512	2.13884	0.773478	0.514003	0.527437	0.631315	0.678622	0.713066	0.844288	0.705626	0.774667	0.655215	0.571513	0.626471	0.396817	0.428214	0.379034	0.274858	0.16124	0.171556	0.12686	0.113677	0.106286	0.137471	0.148289	0.178646	0.0750645	0.0822145	0.0754609	0.0427584	0.0338718	0.0194554
280.93	47.0398	55.3418	73.8329	86.1732	76.428	67.06	72.9475	103.755	156.389	168.978	168.707	174.586	186.561	156.42	101.196	47.8117	29.9292	16.4036	3.33098	0.908859	0.604401	0.640362	0.62877	0.698214	0.781618	0.915114	0.749302	0.809901	0.630577	0.626402	0.659409	0.481298	0.419691	0.43814	0.239158	0.205785	0.175681	0.111267	0.160056	0.131326	0.152275	0.136295	0.20101	0.086315	0.0563088	0.0616694	0.0476117	0.0454576	0.0349666
282.03	53.5727	54.9659	78.5218	85.7388	81.0036	72.8379	76.6069	107.591	159.134	175.721	177.067	182.729	194.169	162.62	108.545	53.2851	35.2684	22.9325	5.5432	1.09023	0.707256	0.653709	0.632858	0.674366	0.909792	0.826148	0.78969	0.719605	0.620449	0.630368	0.659494	0.489275	0.430913	0.42316	0.238636	0.235466	0.214119	0.132887	0.152175	0.115434	0.163876	0.146772	0.166001	0.106148	0.0606039	0.0562018	0.054403	0.04222	0.044129
282.96	50.0091	58.1206	78.1999	85.7337	84.0239	77.7446	79.3023	111.399	163.453	180.12	179.369	188.647	196.026	166.948	115.561	60.7881	41.4388	30.7206	9.20262	1.30594	0.814386	0.703045	0.685285	0.661187	0.889209	0.851991	0.974718	0.718319	0.694152	0.560655	0.601233	0.519688	0.472697	0.402756	0.181961	0.198803	0.213779	0.163329	0.14304	0.110097	0.195886	0.186627	0.12031	0.0973724	0.0613815	0.0443494	0.0281032	0.0363618	0.0482718
284.06	48.4576	62.6694	75.7293	89.1199	86.8682	80.2161	83.138	111.592	165.002	180.495	179.454	189.113	196.491	170.084	122.247	68.6534	48.0999	37.7995	13.6367	1.60397	0.798444	0.644429	0.751594	0.622045	0.804666	0.84468	0.96546	0.776077	0.741949	0.601993	0.505263	0.504879	0.511077	0.395048	0.199321	0.169122	0.237424	0.189993	0.139078	0.127374	0.156822	0.164621	0.109736	0.0870289	0.0769753	0.062551	0.0301848	0.04402	0.040721
285	49.2145	62.5573	75.8536	95.0924	90.4413	84.648	87.7252	113.758	165.202	179.603	178.3	186.229	197.37	174.861	127.866	76.3785	54.4663	43.394	18.5157	2.17439	0.78405	0.687364	0.782085	0.776952	0.803513	0.871583	0.961918	0.764614	0.699245	0.636425	0.486529	0.518976	0.527935	0.38389	0.209404	0.197702	0.216891	0.191024	0.157671	0.166415	0.155045	0.142273	0.0907235	0.0609067	0.0756013	0.0602521	0.0586456	0.0553775	0.0519384
285.93	56.9503	63.6834	77.0721	97.6299	95.5412	92.516	91.3222	117.471	163.48	180.5	180.495	188.984	200.17	179.005	135.739	83.972	60.8648	48.6547	24.5293	3.49433	0.820103	0.726231	0.740936	0.85286	0.908171	0.81476	0.854246	0.640314	0.678698	0.697798	0.527784	0.482054	0.500597	0.452306	0.269066	0.253993	0.205635	0.181524	0.165675	0.154766	0.117033	0.143986	0.105907	0.0705439	0.0956308	0.0654245	0.0852756	0.0521653	0.0434398
287.03	53.956	66.1994	79.5618	100.65	99.2977	99.453	96.0197	120.254	168.723	181.24	182.652	193.019	202.769	182.548	145.94	94.9594	68.5753	54.2793	31.1899	5.49038	1.0019	0.853832	0.740481	0.865381	0.826201	0.86602	0.804757	0.720166	0.652518	0.664546	0.582311	0.515241	0.478665	0.43008	0.260109	0.25453	0.18697	0.191683	0.215648	0.119735	0.102338	0.129385	0.164964	0.101612	0.0693045	0.052029	0.0799522	0.0372651	0.0423127
287.96	57.2979	65.0627	85.1676	97.7691	101.289	103.858	101.966	123.412	171.101	184.404	184.518	196.331	206.511	185.564	155.297	107.361	77.3485	58.5334	37.4344	8.62587	1.23319	0.921435	0.818905	0.775817	0.857588	0.863986	0.843073	0.837038	0.692274	0.672116	0.61275	0.607652	0.481467	0.454834	0.251415	0.171893	0.210135	0.168265	0.218947	0.138012	0.0892744	0.129186	0.202237	0.108837	0.0444405	0.0345606	0.0661142	0.00864609	0.0465088
289.06	57.2788	62.5428	90.048	95.8393	105.39	108.196	108.321	125.349	172.129	185.18	183.663	194.727	209.51	188.843	162.01	120.484	85.1465	61.0663	41.9722	13.0743	1.37644	0.865066	0.921461	0.749159	0.88207	0.945054	1.01197	0.87826	0.705611	0.699069	0.557385	0.582415	0.52558	0.49469	0.18171	0.1507	0.220341	0.114072	0.193114	0.153838	0.134798	0.129588	0.161762	0.109984	0.0418044	0.0365083	0.0582805	0.015156	0.0363915
290	56.6508	65.8785	83.1125	91.7419	111.479	112.859	111.175	127.145	170.425	184.551	182.588	194.715	207.961	190.476	169.736	130.387	92.2056	63.0037	45.3895	17.7231	1.76357	0.836931	0.836247	0.793718	0.979476	0.978015	0.984781	0.828498	0.748629	0.779334	0.539453	0.648879	0.493038	0.564145	0.190877	0.184097	0.189525	0.10952	0.161979	0.148038	0.15438	0.146199	0.130371	0.116174	0.0541042	0.0407492	0.0526046	0.0559249	0.055468
290.93	54.6343	68.784	81.0679	96.524	115.613	115.678	113.714	125.515	168.353	181.23	180.077	192.646	203.991	191.36	177.998	141.034	100.208	65.6423	46.8402	23.3302	2.92922	0.859187	0.831678	0.883126	1.03249	0.991851	0.875586	0.797691	0.665175	0.761996	0.577955	0.617366	0.517036	0.507175	0.243772	0.273664	0.183006	0.146718	0.145751	0.142511	0.152839	0.12529	0.130803	0.112029	0.0524491	0.0329747	0.0449159	0.051846	0.0651074
292.03	53.8435	67.9157	78.869	96.7748	114.705	120.757	117.399	124.736	163.831	176.217	175.447	188.382	198.254	190.325	184.068	150.968	109.354	67.8057	47.0352	29.0495	5.26192	0.995895	0.850841	0.896142	1.03534	0.920724	0.872793	0.783434	0.754947	0.670735	0.587201	0.593247	0.537977	0.446792	0.278526	0.269173	0.227344	0.164106	0.112673	0.154359	0.120214	0.169617	0.158392	0.0751769	0.0574946	0.0324307	0.0259504	0.0145993	0.0678562
292.96	56.0249	63.6219	75.3607	95.9288	113.278	126.887	120.324	123.771	159.01	170.827	169.783	182.845	194.475	189.358	184.121	162.962	119.359	70.3087	46.3179	36.2178	9.49152	1.12416	0.925997	0.891045	0.926698	1.00395	1.03583	0.828995	0.764036	0.720949	0.585146	0.523535	0.579084	0.445726	0.239932	0.204637	0.248876	0.162206	0.111146	0.148575	0.111404	0.177947	0.144971	0.0723828	0.0702912	0.0372512	0.0230802	0.00515218	0.0251791
294.06	54.3796	63.4681	71.6976	94.1686	116.396	132.041	122.626	123.561	153.961	165.563	164.859	176.209	189.181	185.435	187.492	172.067	127.882	72.2818	45.0599	41.7343	15.5897	1.42354	0.897036	0.835969	0.816857	1.0343	0.993766	0.914853	0.817696	0.749443	0.651297	0.6007	0.557187	0.486939	0.219289	0.144471	0.193455	0.164636	0.117071	0.114237	0.10597	0.159548	0.122579	0.0908247	0.050216	0.0397782	0.0339012	0.0265861	0.0180531
295	55.6245	57.2085	73.9796	94.8311	119.99	132.713	124.125	122.217	150.557	161.347	159.848	171.627	185.426	184.075	191.93	180.053	134.104	74.5903	43.4468	45.5741	23.1702	2.14725	0.964752	0.900376	0.832197	1.05781	0.901505	0.930435	0.762174	0.737507	0.727257	0.641229	0.495776	0.527148	0.190227	0.137552	0.161399	0.192876	0.11959	0.133949	0.104123	0.148594	0.111832	0.075626	0.0370013	0.0461787	0.0469106	0.0362707	0.0160092
295.93	53.4163	56.4566	80.8585	92.0106	122.196	135.322	126.454	120.206	147.436	155.846	155.32	165.266	179.448	182.902	196.16	185.588	141.009	78.0412	41.8087	46.4926	32.2906	3.85368	1.01768	0.945969	0.948322	1.01238	0.921147	0.807554	0.856912	0.782166	0.68436	0.60444	0.495571	0.537036	0.196019	0.171415	0.166069	0.169987	0.125054	0.119381	0.110724	0.157654	0.10656	0.0676941	0.0458946	0.0627937	0.0495706	0.026816	0.0504053
297.03	47.0644	58.3815	79.2692	88.4765	119.862	137.289	127.515	120.82	144.396	151.701	150.848	161.879	175.303	180.608	197.549	192.092	148.977	81.3363	39.7593	46.1944	41.3619	6.92686	1.08923	0.962417	0.960431	1.02523	0.961843	0.788274	0.864764	0.851509	0.66527	0.581753	0.541512	0.4854	0.173233	0.208019	0.153042	0.158003	0.136708	0.139063	0.117864	0.166273	0.0896793	0.0626965	0.0754442	0.0640124	0.0542625	0.0196338	0.0565474
297.96	43.4295	61.3357	74.4856	90.0686	119.74	138.464	129.515	120.616	139.433	147.342	147.712	157.114	170.788	176.765	200.231	198.853	157.191	84.5956	37.1615	43.272	48.1787	12.0626	1.20606	0.908206	0.985323	0.971431	0.946392	0.837654	0.896235	0.865995	0.678578	0.600558	0.536398	0.47222	0.187699	0.224424	0.163297	0.127567	0.158013	0.154494	0.133729	0.16026	0.118164	0.0880069	0.0632363	0.0626358	0.0386939	0.0309005	0.0595666
299.06	44.3571	59.3719	66.526	94.1292	118.346	138.029	131.66	117.851	133.762	142.592	143.208	153.525	166.21	173.946	201.644	203.536	160.71	87.9784	34.8128	38.5565	51.319	18.3364	1.47786	0.882726	0.900819	0.886785	0.934841	0.905363	0.860871	0.799816	0.707838	0.661375	0.465242	0.416104	0.200115	0.157988	0.175143	0.115706	0.187374	0.196109	0.126559	0.157424	0.163287	0.0965601	0.0470275	0.0722664	0.0333752	0.0665195	0.0278687
300	49.7185	60.1706	63.2122	88.369	117.488	139.356	131.347	114.888	129.291	137.356	140.054	148.46	160.926	171.106	202.487	206.996	163.542	90.7713	33.2207	32.6298	51.7963	26.1474	2.25199	0.992241	0.942936	0.814589	0.976585	0.837352	0.877534	0.794227	0.752343	0.649902	0.477742	0.404874	0.273171	0.158867	0.194948	0.101969	0.188467	0.148325	0.116718	0.133266	0.156805	0.0799989	0.0602404	0.0598742	0.0170063	0.0903563	0.0356071
301.07	50.0632	59.5915	61.0416	77.2828	115.758	140.972	130.5	113.33	124.841	132.659	133.584	143.493	155.658	165.989	201.679	210.68	166.092	93.079	32.5649	26.285	49.6278	34.7105	3.97545	1.09437	0.97668	0.876384	0.989896	0.871859	0.832374	0.728615	0.752399	0.562342	0.553336	0.418537	0.257989	0.172982	0.152453	0.0941023	0.179156	0.106837	0.11855	0.122077	0.112036	0.0600959	0.0909624	0.0539999	0.0251995	0.064716	0.0290878
302	47.4465	56.7565	54.9745	71.2159	113.856	143.588	129.858	111.47	121.323	129.248	127.67	136.67	149.844	161.266	200.579	213.05	169.454	94.8687	32.0116	19.7857	45.6985	43.8314	7.62702	1.10954	0.953176	0.952666	1.03083	0.989353	0.853912	0.70873	0.746164	0.479779	0.567704	0.44529	0.2218	0.198617	0.135202	0.114068	0.177538	0.0996629	0.139332	0.14344	0.0888909	0.0779407	0.0861156	0.0537967	0.0431668	0.0301541	0.0430702
303.07	46.2624	53.0149	53.3879	72.5994	111.514	144.256	130.693	108.148	116.108	122.903	121.136	131.434	144.57	156.916	197.096	213.406	171.167	97.4478	32.0688	14.7962	40.2518	50.9645	13.2398	1.09756	0.874238	0.992258	1.01842	0.985294	0.862804	0.686344	0.699786	0.520246	0.514257	0.411504	0.132102	0.173917	0.183737	0.151117	0.141645	0.125197	0.124541	0.16466	0.108982	0.112016	0.0557039	0.0694716	0.060556	0.0235838	0.0437474
304	44.9321	47.3852	55.6866	72.3322	111.327	142.035	128.127	105.441	112.418	117.841	116.728	127.448	141.069	152.158	195.229	212.726	171.156	98.081	32.1681	11.2593	34.4745	55.6629	21.3049	1.47341	0.895971	1.04085	0.959517	0.92309	0.836261	0.680853	0.66268	0.566789	0.476284	0.39202	0.116405	0.193677	0.238703	0.165265	0.125575	0.121229	0.11324	0.167246	0.134526	0.101943	0.0461231	0.0785025	0.0696762	0.0494924	0.0461173
305.07	41.7424	47.5343	63.9485	72.7592	112.403	138.044	125.8	104.005	108.697	114.026	112.004	123	136.529	148.181	193.07	211.14	170.892	98.583	32.7957	9.01334	28.7581	57.2703	30.5356	2.34329	0.977912	1.09665	1.01664	0.940055	0.822935	0.72977	0.618416	0.57568	0.493504	0.435381	0.172816	0.208985	0.202682	0.145414	0.144501	0.165692	0.124642	0.133643	0.140907	0.113554	0.0615442	0.0773495	0.0477442	0.0410627	0.0233571
306	41.1269	50.353	61.026	68.1376	110.984	136.36	123.53	102.617	105.572	110.234	107.202	118.906	130.885	144.083	191.374	208.939	171.829	97.7126	32.679	7.74532	22.9981	57.2144	42.2032	4.85793	1.01827	1.19741	0.993152	0.99572	0.815434	0.75117	0.644956	0.548445	0.544099	0.481993	0.225477	0.179685	0.150789	0.133836	0.161195	0.169793	0.122564	0.144527	0.136724	0.10281	0.0892046	0.0685085	0.0462158	0.0259352	0.0114161
307.07	40.7725	55.6086	52.1963	66.3169	105.995	134.736	123.468	99.7694	101.129	105.57	102.732	114.523	125.667	140.467	189.081	206.786	171.615	96.6762	32.6186	7.24558	17.0374	56.0914	55.2735	9.71554	1.11499	1.11445	0.976621	0.973355	0.80646	0.733683	0.63335	0.566113	0.570666	0.467746	0.235662	0.168209	0.163439	0.127565	0.112146	0.159933	0.104024	0.160852	0.115608	0.113788	0.0787279	0.0441859	0.0462311	0.0397956	0.0247198
308	39.0969	52.9242	46.4098	63.2429	104.609	133.896	123.194	96.0118	97.429	102.014	99.1571	109.544	121.361	136.67	186.018	205.726	170.084	95.9674	32.5673	6.96603	11.7964	53.1314	68.4608	19.1611	1.4493	1.10807	0.979682	0.890321	0.76264	0.793917	0.727775	0.610607	0.585108	0.414905	0.216056	0.168868	0.187785	0.126271	0.0904124	0.089203	0.101264	0.154684	0.112151	0.102491	0.0568134	0.0615911	0.0623836	0.05764	0.0395698
309.07	35.2153	51.4321	49.496	64.3111	103.388	131.87	121.895	94.3741	94.9284	99.5473	95.6755	103.759	118.391	133.175	182.316	202.897	167.881	95.9428	32.8365	7.02604	7.85022	48.1238	78.128	31.4536	1.93187	1.06141	1.07959	0.915456	0.803849	0.851235	0.729011	0.603112	0.564535	0.415654	0.202154	0.183116	0.214526	0.176235	0.129355	0.146399	0.1212	0.123419	0.132594	0.0978368	0.0485378	0.072752	0.0457752	0.0589209	0.0608457
310	35.484	44.2191	50.0664	62.8256	99.2978	129.249	118.745	93.7395	92.4319	95.9048	92.4428	100.363	115.29	130.248	177.973	200.767	167.001	95.5489	32.9054	7.22092	5.41924	42.2232	83.1679	45.1523	3.08255	1.11396	1.00218	0.923361	0.809454	0.818285	0.675376	0.56644	0.556973	0.405131	0.175381	0.1627	0.179478	0.21096	0.172566	0.150259	0.137649	0.134119	0.158385	0.0664073	0.0540646	0.0708724	0.0413294	0.0501395	0.0521457
310.93	35.7124	37.128	46.0672	59.9532	95.516	128.426	115.658	91.4985	89.7327	92.1752	89.1432	97.5103	111.802	127.313	175.288	196.9	163.788	94.0747	32.5755	7.58863	4.17995	35.1014	83.6731	59.4974	5.96817	1.04022	0.939994	0.945888	0.811278	0.772432	0.672258	0.577991	0.521412	0.41079	0.204885	0.188119	0.180266	0.21528	0.197496	0.138622	0.165794	0.15871	0.159832	0.0803263	0.049309	0.0585405	0.0402753	0.0459065	0.0487803
312.03	33.0495	34.4823	41.5445	56.8898	94.1644	126.942	113.9	88.3604	86.8058	87.6472	86.3276	95.1239	106.849	124.749	172.26	192.551	161.147	92.2444	31.7529	7.70766	3.59433	26.5959	79.0382	73.8725	11.4205	1.09684	0.988982	0.839545	0.770082	0.788554	0.709171	0.569542	0.510483	0.386298	0.215164	0.179334	0.177132	0.184504	0.174768	0.0983399	0.167786	0.15188	0.120923	0.0756204	0.046864	0.070667	0.050929	0.0328314	0.0330128
312.96	31.0052	36.0983	40.4495	55.4557	92.0644	123.519	110.932	85.1544	83.9384	84.3587	82.7513	91.6396	103.066	120.145	168.038	188.618	158.566	91.072	31.687	7.98239	3.16382	17.9109	69.6615	84.6927	20.7921	1.33487	1.12567	0.957603	0.794859	0.761954	0.609891	0.545049	0.54306	0.417708	0.232938	0.199627	0.234415	0.14106	0.177308	0.144103	0.140623	0.156477	0.130777	0.082012	0.0423308	0.074927	0.0532037	0.0284323	0.0319333
314.06	30.8026	35.4623	40.6013	54.9779	87.426	118.662	108.601	83.4837	80.6009	81.3764	80.4031	88.0959	99.0293	115.685	162.841	184.513	155.941	90.1666	32.2628	8.01668	3.07584	11.2509	57.5367	90.6327	32.5321	1.83969	1.14377	1.05055	0.804738	0.678246	0.584935	0.527005	0.531321	0.409039	0.235633	0.255885	0.180261	0.150155	0.170963	0.177513	0.132508	0.180173	0.123542	0.0819627	0.0520653	0.0677833	0.0793927	0.0381698	0.020777
315	33.9793	39.6624	43.7396	51.6781	84.0978	117.826	105.435	81.0626	77.4031	79.37	77.7568	85.5421	95.8746	111.104	158.719	180.421	151.962	88.8152	32.4721	8.10619	3.12285	6.659	46.8592	91.9031	45.9741	2.63612	1.11462	1.09733	0.804576	0.732315	0.705373	0.555702	0.480445	0.416211	0.206368	0.310173	0.227652	0.173024	0.189626	0.148208	0.128608	0.194277	0.15968	0.101402	0.0577568	0.0726854	0.055629	0.0295224	0.0380743
315.93	29.4835	38.9441	44.0449	49.1832	81.7073	115.576	103.69	79.2489	74.9561	76.9722	75.367	82.8629	91.9722	107.279	155.609	177.437	148.42	86.6916	31.6014	8.23054	3.41025	4.16441	36.5251	89.0123	60.8953	5.18804	1.0512	0.960069	0.813769	0.784615	0.754671	0.613737	0.452833	0.446904	0.158012	0.261599	0.224326	0.180722	0.155992	0.149622	0.122369	0.17412	0.14228	0.110329	0.0560273	0.0622959	0.0423552	0.032159	0.045453
317.03	27.2126	34.9967	41.1797	47.4557	82.1357	111.615	99.7612	75.8196	73.6227	74.4599	72.4714	79.5913	89.1054	104.736	150.404	174.621	145.04	84.6794	31.1335	8.58018	3.7104	2.97358	26.0152	82.2938	76.9233	10.3752	1.06915	1.02409	0.839136	0.811717	0.775323	0.663017	0.426111	0.444431	0.188702	0.199692	0.23903	0.159262	0.127341	0.156209	0.128521	0.166004	0.144171	0.136205	0.0503742	0.0434762	0.0296794	0.0338417	0.0264034
317.96	30.2609	34.8549	38.0462	44.3953	78.9732	106.215	96.7082	73.1179	71.867	72.3612	69.9935	75.2288	85.6767	101.672	144.503	168.1	140.832	82.6039	30.8885	8.78079	4.06978	2.64231	16.3276	74.04	90.6339	20.0409	1.37166	1.02122	0.792009	0.747642	0.717927	0.691633	0.396206	0.442769	0.237244	0.142274	0.187274	0.164224	0.127515	0.14787	0.114201	0.176097	0.130982	0.120474	0.0484672	0.0304111	0.0400315	0.0223793	0.00824345
319.06	33.6513	33.6438	35.4337	42.4944	76.8904	103.547	92.9533	70.6996	68.9022	69.9225	67.2973	72.7108	82.5527	98.8499	139.182	160.434	135.797	81.0922	30.6975	9.14801	4.26892	2.80449	10.0764	63.838	99.5298	32.8902	1.94757	1.0424	0.708724	0.818625	0.697363	0.626812	0.44235	0.400234	0.243397	0.177865	0.154982	0.181022	0.146121	0.121807	0.0956253	0.15803	0.150865	0.105405	0.0454938	0.0452937	0.0328367	0.0209745	0.0283232
320	28.1332	27.017	31.1169	41.1199	76.2073	102.068	90.3107	69.1516	66.0043	67.4045	65.3335	70.8271	79.3854	95.2094	134.924	155.327	132.685	78.6932	30.7289	9.55449	4.61014	2.88966	6.46386	53.5413	104.728	48.9228	3.01307	0.98025	0.850241	0.799053	0.664153	0.548507	0.480893	0.418396	0.24243	0.19982	0.178227	0.198649	0.137011	0.123836	0.147227	0.159751	0.150996	0.0890103	0.052875	0.0650014	0.0345181	0.0313939	0.0458184
320.93	20.4686	23.5217	30.0038	42.1327	76.3389	98.5587	88.2456	66.574	64.3734	64.3032	63.1381	69.0434	77.7086	91.9563	130.27	149.737	128.482	76.1123	30.5373	9.84797	4.87722	3.07302	4.42657	42.7384	106.259	67.9379	5.98051	1.07632	1.00787	0.794075	0.711429	0.542353	0.484813	0.426769	0.227587	0.219719	0.193727	0.216761	0.121438	0.119147	0.215428	0.164597	0.160011	0.0858077	0.0533184	0.0725729	0.0524629	0.0691165	0.0201765
322.03	21.3006	27.8948	32.9253	40.9611	70.8812	94.4253	85.3155	64.4315	62.209	62.803	61.589	66.2647	75.0221	87.522	125.59	144.525	123.327	74.2815	30.1022	10.2126	5.21136	3.33492	3.20076	31.7971	103.486	91.4044	13.2845	1.14209	1.03247	0.685698	0.656954	0.65366	0.456768	0.396691	0.198342	0.216582	0.228078	0.230609	0.104422	0.116618	0.194693	0.19208	0.169161	0.0867834	0.0615993	0.0488078	0.0436618	0.0664789	0.0247435
322.96	21.4133	29.4771	34.1994	37.3282	64.8734	89.9388	82.5367	62.4685	60.2371	60.8905	58.709	63.6497	71.3973	83.6617	120.608	139.938	118.798	73.2418	29.4494	10.6017	5.61702	3.77544	2.86143	20.8352	96.4108	114.586	26.3604	1.36599	0.971891	0.72033	0.723653	0.691483	0.440104	0.368319	0.213611	0.238884	0.199452	0.221196	0.130689	0.149386	0.180593	0.173234	0.151453	0.0845637	0.0748848	0.047358	0.0444657	0.0602316	0.0492083
324.06	21.8218	27.2472	30.5591	37.7725	60.4863	89.0342	78.9255	60.9707	57.633	58.9011	56.4609	60.8224	68.3645	81.0447	115.98	135.776	115.777	71.1107	29.2938	11.2153	6.15388	4.14332	3.11902	12.9025	86.5272	132.482	43.676	1.97585	1.07226	0.869653	0.795984	0.601612	0.410104	0.435036	0.267331	0.230538	0.252584	0.155372	0.154449	0.141356	0.164109	0.169377	0.140538	0.0838147	0.0959366	0.0438462	0.0457592	0.0325294	0.0542685
325	18.6142	22.5505	25.8774	37.3799	58.6185	85.3797	77.3711	58.6513	55.4689	56.2775	54.5801	59.2739	66.6007	78.7285	112.622	130.778	111.874	69.0117	29.0624	11.7078	6.67109	4.45317	3.40178	8.23327	75.8142	141.133	64.178	2.90619	1.15157	0.968663	0.748617	0.511747	0.437281	0.461381	0.28443	0.226397	0.214562	0.124317	0.176985	0.141576	0.153743	0.172121	0.110284	0.0971282	0.0843268	0.0459058	0.0780396	0.0231856	0.0249685
325.93	19.2259	22.5313	23.5443	35.9913	60.5234	83.1114	74.3918	55.4689	53.9418	54.4651	53.3817	57.3919	64.6057	77.1072	109.193	125.888	108.047	66.951	28.9397	12.1807	7.0333	4.85397	3.52026	5.5142	61.5543	141.494	85.7131	5.84881	1.10974	0.936653	0.649961	0.520954	0.486101	0.411737	0.220141	0.274856	0.181965	0.165883	0.15044	0.164367	0.117678	0.189165	0.132966	0.113184	0.0524234	0.0293992	0.0736403	0.0279284	0.0325383
327.03	18.0553	23.4514	24.467	30.6747	61.0021	80.1342	72.0367	52.946	52.1462	52.5722	51.2916	55.3662	61.4335	73.5067	105.795	121.492	105.019	65.2275	28.9044	12.4975	7.52946	5.19643	3.7969	3.83728	45.2462	133.481	106.687	12.4457	1.02996	0.822809	0.655635	0.591071	0.529938	0.406197	0.252911	0.266288	0.207707	0.181112	0.155965	0.164921	0.156583	0.171566	0.146609	0.11917	0.0376707	0.0403839	0.054445	0.0346059	0.0391782
327.96	20.4657	25.0958	24.3036	29.5902	57.5622	76.9227	69.1501	51.8388	49.846	50.8599	48.9297	52.3115	58.9614	69.6368	101.198	116.319	100.289	62.9619	29.0332	13.0835	8.42556	5.67536	4.19323	3.30211	28.8807	118.948	124.715	24.9568	1.33069	0.840719	0.770005	0.611529	0.578695	0.418013	0.266409	0.228811	0.251341	0.188859	0.177668	0.155421	0.214497	0.157891	0.167407	0.123407	0.069004	0.0406879	0.0360778	0.0586212	0.0502559
329.06	19.0554	20.1784	23.071	29.4706	52.542	72.8885	66.6873	50.9089	47.7488	48.6881	47.4468	50.7054	56.5811	65.8675	96.3888	112.118	96.3308	61.3704	28.7571	13.7861	9.15314	6.10625	4.62615	3.48188	17.6425	102.001	136.865	41.2234	1.96397	0.862149	0.792257	0.513193	0.579691	0.398007	0.295504	0.219999	0.199435	0.203695	0.234519	0.122418	0.209442	0.128635	0.130925	0.125118	0.086264	0.0513922	0.0444793	0.0586052	0.0424809
330	18.8323	22.0831	24.8478	31.6338	50.9901	70.0746	63.1193	48.9379	46.7907	47.3012	45.6857	48.8723	54.3626	64.0143	93.0672	107.922	93.6672	59.2882	28.6319	14.5749	9.6581	6.5877	4.82917	3.83548	10.0492	83.5201	144.799	64.545	3.57759	0.987427	0.811757	0.520377	0.542058	0.373447	0.277242	0.270499	0.185469	0.174167	0.200654	0.156682	0.209737	0.147774	0.152402	0.0979681	0.0650906	0.0690156	0.0503927	0.0503784	0.0369987
331.07	21.4187	19.2415	27.116	28.7295	48.0456	67.7578	60.3924	47.783	45.5898	45.422	44.2223	47.52	52.6286	62.1721	90.7894	104.489	91.4463	58.1943	28.7495	15.0763	10.1127	7.34948	5.35737	4.15628	6.30314	65.5332	145.977	90.2093	6.83374	1.00344	0.707033	0.626675	0.496125	0.407136	0.289225	0.298832	0.243741	0.156765	0.163167	0.161038	0.177777	0.178945	0.15941	0.107815	0.0589145	0.0713147	0.0391367	0.0338009	0.0292193
332	21.6303	17.7225	27.6142	24.9938	46.8233	64.3615	58.3378	46.7143	43.7109	43.7377	41.9111	45.5181	50.7181	60.1342	87.4566	100.413	88.2284	57.1143	29.0548	15.6266	11.1972	8.09184	5.83926	4.52529	4.35857	47.1919	141.647	116.738	14.7085	1.12069	0.688436	0.673499	0.502723	0.415899	0.303978	0.294949	0.278562	0.187969	0.1343	0.175782	0.160719	0.177617	0.155672	0.128848	0.0707595	0.0690143	0.0297285	0.0305293	0.0332878
333.07	15.419	14.7788	23.2904	23.1797	46.4531	62.1002	56.0045	45.0562	42.3008	42.1892	39.7199	43.4817	48.5234	57.4706	83.7314	96.8972	85.324	56.7121	29.011	16.13	11.9646	8.72815	6.70736	4.97092	3.97882	31.9754	130.98	139.82	29.3882	1.40499	0.757731	0.591398	0.534481	0.426916	0.328356	0.305487	0.249605	0.223493	0.201852	0.117051	0.144739	0.153638	0.155063	0.122901	0.07895	0.062041	0.0366408	0.0363323	0.0360364
334	13.2933	20.4504	22.6659	24.3489	44.6515	59.054	53.3986	43.4421	40.8985	41.0519	38.2039	41.2285	46.7873	54.8414	80.3512	93.3482	82.9947	55.7484	29.2873	17.2547	12.5813	9.18472	7.39582	5.50339	4.10463	19.42	117.023	159.762	51.1479	2.16708	0.870582	0.695881	0.571657	0.427102	0.308542	0.361325	0.283649	0.177693	0.217619	0.0874881	0.199363	0.141073	0.171772	0.108204	0.0808608	0.0587955	0.0537495	0.0405095	0.036853
335.07	10.941	19.8466	21.087	24.4405	40.523	56.9528	51.5025	41.9198	40.3062	39.6327	37.3172	39.7587	45.2739	52.4526	77.5864	90.2697	79.9522	54.6446	29.9581	17.8709	13.2638	9.87058	8.03095	6.12615	4.58662	11.6944	99.3789	171.371	75.7114	3.74059	0.917969	0.751958	0.597041	0.416836	0.266709	0.311102	0.282006	0.146043	0.186951	0.0934004	0.215502	0.165169	0.145384	0.115905	0.0919236	0.049746	0.0485814	0.046577	0.0486512
336	9.54592	20.8402	21.4347	23.945	38.0891	54.4764	49.9843	41.408	39.5243	38.1621	36.429	38.3423	43.7244	50.8962	74.1617	86.6759	77.0908	53.3703	30.4382	18.4903	14.2837	10.8147	8.38558	6.69132	5.02261	7.24074	78.2325	173.383	104.171	7.82434	1.0153	0.82817	0.637109	0.448244	0.355344	0.30278	0.23375	0.144774	0.148882	0.127925	0.193533	0.158239	0.124354	0.0972566	0.0746468	0.058537	0.0554339	0.0448219	0.0720421
337.07	10.7839	21.5164	17.3455	20.5022	38.3395	53.7004	48.1465	39.7374	37.5672	36.6479	34.9336	37.3492	41.7445	49.5424	71.1459	83.5348	75.0395	52.5673	30.5923	19.2225	15.3855	11.9022	9.14012	7.27994	5.53459	5.47869	57.0934	168.402	133.835	16.1259	1.19869	0.849059	0.669224	0.501007	0.408381	0.293901	0.212122	0.176123	0.167513	0.166881	0.17008	0.178051	0.121888	0.0972409	0.0682101	0.0724808	0.0678326	0.0640772	0.0703511
338	16.6388	21.8192	16.2423	18.7174	37.6018	51.6795	46.9041	38.0465	36.2676	35.2789	33.2021	36.2675	39.715	47.8246	68.2203	80.5893	73.8032	51.6223	31.0453	20.5128	16.3663	13.1009	10.3783	7.99565	6.31773	5.29328	36.8653	154.844	161.401	32.1194	1.58237	0.970807	0.671219	0.536039	0.396663	0.33712	0.266721	0.203471	0.180088	0.211886	0.179049	0.172136	0.166114	0.107315	0.0390853	0.0783192	0.073587	0.0539846	0.0731379
339.07	18.4794	17.724	15.0476	18.2881	36.9289	49.9955	46.5591	36.0489	34.4124	34.2209	31.9498	34.5272	37.912	45.8335	66.7742	78.6088	71.9689	51.34	31.9072	21.5383	17.2106	14.1127	11.2993	9.03033	6.89398	5.72698	22.434	136.392	179.802	54.9548	2.44453	0.936522	0.639204	0.533927	0.335078	0.310796	0.287833	0.201445	0.177316	0.243218	0.172978	0.186113	0.156135	0.138592	0.0548594	0.0734366	0.042661	0.0475503	0.0495132
340	18.4604	16.9806	19.0995	17.819	34.8722	47.3252	45.2466	35.6583	34.1409	33.5258	31.6926	32.8507	37.5418	44.3978	65.5344	76.3731	70.1462	51.2968	32.8556	22.3168	18.1215	15.0202	12.228	9.88413	7.59548	6.25256	13.142	115.553	187.385	82.5759	4.05902	0.956067	0.64998	0.505855	0.291753	0.320425	0.248192	0.205003	0.192209	0.196904	0.189445	0.167425	0.139699	0.112074	0.071095	0.0724444	0.0540208	0.0464208	0.0534915
340.93	14.7349	16.3923	15.5595	17.0603	32.5575	46.3686	42.9985	35.1977	33.284	32.2213	30.993	32.0009	36.5962	42.4546	63.6189	74.823	68.4698	51.6934	33.4527	23.4381	19.345	15.8012	13.198	10.7642	8.31942	6.88172	9.07366	92.5077	188.06	115.85	8.81699	1.0638	0.70622	0.513606	0.271914	0.35393	0.231343	0.197429	0.176755	0.149792	0.158198	0.171734	0.112459	0.106761	0.0933202	0.064657	0.0474749	0.0705399	0.0325981
342.03	11.2197	11.557	12.515	16.2153	31.0406	43.7854	41.0855	34.3314	32.6362	31.2071	29.5436	31.4591	34.7652	40.9139	61.2585	72.8109	67.1569	51.5216	33.956	24.717	20.4896	16.8024	14.6531	11.859	9.25619	7.65491	7.12034	67.1715	184.265	150.74	18.254	1.15625	0.790856	0.555883	0.345267	0.326451	0.272406	0.213095	0.15002	0.153278	0.171707	0.187124	0.143432	0.118611	0.07866	0.0607472	0.0487547	0.0694164	0.0501229
342.96	10.2477	9.59976	11.1034	17.4308	29.097	42.4649	40.3937	33.3093	31.7278	30.4459	28.2912	29.9295	33.1277	39.7365	59.4747	71.5145	66.548	51.7266	34.9625	26.1979	21.721	18.2351	15.941	13.15	10.4854	8.72273	6.89382	43.627	173.477	184.086	37.7228	1.50282	0.864166	0.61863	0.402123	0.314194	0.267317	0.233386	0.142843	0.187716	0.184228	0.223185	0.132688	0.125862	0.0883645	0.0377957	0.04071	0.0928602	0.0332362
344.06	12.0559	8.5784	16.9406	19.7	27.7638	41.4798	39.7854	32.1889	30.9891	29.3492	27.6838	28.2819	32.1656	39.306	57.9573	70.0509	66.3898	51.5844	35.7096	27.6749	23.0681	19.7437	17.2997	14.1618	11.8103	9.77004	7.60382	27.37	154.392	206.418	66.1218	2.32662	0.933203	0.637816	0.439822	0.299183	0.278864	0.25108	0.222182	0.177634	0.224987	0.198702	0.126751	0.113446	0.0860791	0.0452919	0.0786088	0.0859635	0.0285783
345	12.6945	13.8713	17.3189	20.6404	27.9232	41.5692	38.9664	31.5333	30.806	28.5037	26.6557	27.4655	31.2895	38.1779	57.5754	68.2969	65.1199	52.1148	36.5953	29.2643	24.4903	21.1141	18.7147	15.6619	13.4071	11.2907	8.54766	16.9011	131.578	220.53	97.5058	4.06892	0.950678	0.681939	0.469387	0.312099	0.293178	0.238972	0.23844	0.162101	0.224251	0.15446	0.153503	0.107842	0.0945313	0.0580091	0.0766945	0.0617833	0.0395105
345.93	17.6642	12.0599	15.588	19.2875	29.8801	40.8596	39.025	30.9453	29.9679	28.4077	25.7452	27.1301	30.8872	37.2087	56.3498	67.4199	64.4051	52.649	37.2431	31.0231	26.046	22.6601	20.6734	17.6767	15.1908	12.5689	9.74786	12.0642	105.617	220.351	129.051	7.58278	1.05804	0.711238	0.51373	0.306011	0.381251	0.217819	0.236768	0.18114	0.22801	0.132838	0.153405	0.11353	0.101434	0.0714887	0.0709629	0.0410845	0.0464204
347.03	21.0637	14.0735	15.0177	18.2727	30.2143	40.2319	38.4616	31.2797	29.4388	27.9069	24.7184	27.0891	29.824	36.2219	55.5531	66.6738	64.1033	53.2756	38.8043	32.3642	27.7911	24.7427	23.0625	19.4215	17.017	13.9107	11.0183	10.1697	77.0932	212.441	161.636	15.2562	1.18735	0.78556	0.444823	0.35936	0.359796	0.230127	0.237259	0.226121	0.190783	0.175606	0.155339	0.108359	0.0975657	0.0619745	0.0657613	0.0555846	0.0455816
347.96	17.3048	18.2892	19.2726	18.3721	27.1867	39.2574	38.0643	30.9535	28.6132	27.3529	24.6667	26.1052	28.7454	35.5065	54.0168	66.5004	64.7638	53.7643	40.7057	33.9576	29.9316	27.2802	25.688	21.6376	18.9069	15.96	12.9898	10.6543	50.3616	191.261	192.869	31.4373	1.64216	0.889016	0.469662	0.371462	0.342491	0.267854	0.259954	0.21918	0.191263	0.219607	0.131471	0.111684	0.0859164	0.0648413	0.0680064	0.0619252	0.0631408
349.06	11.6647	25.0419	18.7939	14.5777	24.0421	38.6751	36.4612	30.4853	28.2032	27.0785	24.2987	25.005	27.5885	34.6958	53.8814	65.3513	64.3316	54.4448	42.8031	35.773	32.0159	29.4256	27.7302	24.4186	21.292	18.7883	15.0449	12.0763	31.1508	165.786	216.92	56.5661	2.34273	0.92299	0.518354	0.40627	0.342074	0.280355	0.230741	0.18531	0.184652	0.186209	0.163691	0.12512	0.0802645	0.0696718	0.0606555	0.0673873	0.0917712
350	8.527	19.0225	14.0421	14.5225	27.2791	38.3322	35.8973	30.23	28.4793	26.6633	24.2012	23.768	27.1231	33.9734	53.3648	65.0607	64.4072	55.4181	44.1585	38.4465	34.4841	31.5756	30.1626	27.527	24.1809	21.7193	17.4821	14.2209	20.1784	135.365	227.089	89.8317	4.75083	0.987547	0.510393	0.396174	0.394187	0.262029	0.24068	0.166774	0.209113	0.161998	0.17182	0.106613	0.0909253	0.0707235	0.0534586	0.0660303	0.0835616
351.07	10.3094	14.2283	12.3614	16.5822	31.1967	37.9752	35.4359	30.8347	28.0733	25.9779	23.6723	23.6551	26.5068	33.4478	53.4864	64.8872	64.6721	56.8626	45.4809	40.4439	36.9891	33.8337	33.1261	29.8823	26.8506	24.2231	20.0552	16.3278	15.7698	108.338	226.377	126.453	8.87285	1.09072	0.546163	0.450877	0.401568	0.276603	0.263535	0.156807	0.187562	0.172722	0.200549	0.0982864	0.0692757	0.0690462	0.0567167	0.0703056	0.0549983
352	12.1463	16.6945	13.5596	18.0442	31.0753	37.8031	35.7725	31.3819	27.8338	25.9096	23.5073	24.2238	26.6612	33.7174	53.3754	65.5871	65.9117	58.0666	47.2928	42.6726	39.899	36.8846	36.6044	33.0831	30.2589	27.4388	22.9321	18.8061	14.809	79.8503	219.076	165.889	19.4427	1.30412	0.67882	0.477797	0.363897	0.274637	0.231355	0.152053	0.199697	0.210975	0.203288	0.107227	0.07069	0.0671428	0.0630975	0.0595551	0.0562059
353.07	13.2966	17.16	14.9719	13.8147	26.7646	37.8072	36.0886	31.3824	27.8065	25.8493	23.4932	24.3466	26.4943	33.8903	53.4366	66.1105	67.2281	58.9955	49.0239	45.0524	42.6645	40.2439	40.3001	37.0585	34.0131	31.0259	26.2356	21.3255	16.2616	55.1696	207.546	204.031	39.3271	1.6089	0.834194	0.53727	0.339056	0.314441	0.217909	0.16889	0.207568	0.225547	0.195026	0.118256	0.0706689	0.0525616	0.0741576	0.0630409	0.0526917
354	11.9	14.1266	15.0214	14.1633	24.6078	38.6335	37.6336	32.0988	29.1231	25.6059	23.6104	23.8678	25.979	33.7944	53.9167	66.4698	68.3328	59.6606	51.1929	47.9079	45.6457	44.0267	44.3045	41.5521	38.5991	35.3939	30.0046	24.7121	18.5492	35.5052	183.474	235.329	71.9177	2.93347	0.874704	0.567228	0.364026	0.295046	0.272411	0.221833	0.227271	0.223289	0.185762	0.122495	0.0797058	0.05008	0.0775366	0.0627044	0.0544163
355.07	10.301	17.5336	15.5799	14.4808	24.809	38.7788	38.6626	32.832	29.3808	25.3697	23.2846	23.1345	25.4404	33.5249	54.0578	67.2258	69.1906	61.6983	53.51	50.7166	48.3977	46.7862	47.9717	44.8806	42.6753	39.716	33.9178	27.8275	20.8342	25.2436	153.731	253.492	111.473	5.44464	0.892782	0.601762	0.402563	0.327685	0.284602	0.233516	0.228035	0.206783	0.183348	0.138989	0.075341	0.0536024	0.0742513	0.0819053	0.0549593
356	14.2137	21.4541	12.4429	15.5777	25.6929	38.8891	39.5837	34.2077	29.2714	25.451	22.5811	22.8147	25.1955	33.4628	53.8551	68.496	69.2064	63.5695	55.7801	53.3189	51.1367	49.4385	51.2515	48.3602	47.068	44.4195	37.9931	30.5918	23.4639	21.0174	121.198	259.4	159.689	12.3514	0.947033	0.653464	0.473936	0.347985	0.262306	0.262891	0.216218	0.188957	0.18033	0.150991	0.0839835	0.0694736	0.0718324	0.102886	0.0874227
357.07	17.8278	20.4469	13.7056	16.5951	27.1996	38.5073	39.8075	34.4536	28.9971	25.4704	22.254	22.44	25.4321	33.1541	54.311	69.713	69.8705	65.7871	57.6923	55.7337	53.093	52.4249	54.8632	51.9681	50.5447	48.3028	41.3142	33.7692	26.4406	20.2632	90.9314	255.761	206.099	25.2213	1.12837	0.731263	0.459779	0.390608	0.26955	0.216501	0.223415	0.194565	0.168963	0.154529	0.0878746	0.0780327	0.0506463	0.100386	0.0833551
358	15.7213	18.0324	13.3225	17.8778	26.9468	39.136	41.2372	35.0842	29.4638	25.9351	22.3216	22.168	25.4039	32.8162	55.1891	70.3109	71.0684	67.4984	60.4339	58.2206	56.1093	56.0065	58.0663	56.6407	54.7007	52.9153	45.4154	38.2922	29.3929	21.2029	62.2032	241.004	247.638	52.5409	1.825	0.774381	0.497834	0.402624	0.310249	0.219467	0.197579	0.184242	0.171367	0.168536	0.0785833	0.0701298	0.0454717	0.0822634	0.0682158
359.07	12.9668	16.8848	14.4824	19.0536	26.5347	40.3781	42.48	35.3355	30.2219	26.2483	22.0861	21.8725	24.9774	32.8317	55.3963	70.4847	72.2816	68.7947	62.7784	60.9523	59.0394	58.8633	61.1658	60.3882	58.9317	57.2183	50.4609	43.3743	33.0343	23.0617	41.3255	216.409	275.378	92.4607	3.34791	0.862669	0.523265	0.441285	0.320689	0.222806	0.212655	0.203476	0.202184	0.156258	0.0752975	0.0615505	0.0415351	0.0591728	0.058895
360	11.1919	13.9976	14.4091	17.974	26.3419	41.4463	44.339	36.2232	30.9262	26.5066	21.9721	22.1444	24.2638	33.0757	56.0362	71.6926	73.6807	70.5432	64.8703	63.6891	62.6956	62.3368	65.367	64.8536	63.949	62.3116	56.1044	48.1587	37.0886	26.1092	27.9309	181.042	290.849	145.65	7.14654	0.945831	0.636928	0.489638	0.330453	0.264009	0.213004	0.237467	0.202127	0.146301	0.0901159	0.0734548	0.0669736	0.0676598	0.0753056
361.07	9.94021	9.61766	17.4062	16.3149	26.2015	43.457	44.5451	37.6771	31.5761	26.385	22.1994	21.9694	24.2241	33.6384	57.0205	73.5704	75.4194	71.9035	66.8074	66.6951	65.3012	65.996	69.7838	68.5897	68.5287	67.3455	60.5898	52.3822	41.0272	28.6665	22.4632	142.685	286.5	194.615	14.2555	1.09242	0.645147	0.480643	0.357156	0.293751	0.288103	0.219971	0.207408	0.134907	0.115132	0.086464	0.0821968	0.0700554	0.0923728
362	13.0465	10.5406	15.9032	14.2029	27.7629	45.3191	45.7173	39.6963	31.8727	26.1979	22.5411	21.5596	24.5129	34.4331	58.1859	75.0753	77.4504	74.0749	69.4419	69.589	68.7013	70.1624	73.593	73.3362	73.8467	72.9527	65.6715	57.1609	44.3027	31.4737	21.3775	102.853	266.306	235.975	28.4849	1.28422	0.687954	0.498167	0.404551	0.35496	0.305548	0.200095	0.186131	0.164514	0.128261	0.0812952	0.108776	0.0866872	0.0854978
363.07	18.1464	13.3388	15.5941	13.9122	28.6153	47.86	47.7642	41.1445	32.3704	26.5156	22.3441	21.1707	24.7369	34.5315	58.6939	76.2229	78.5906	75.5936	71.908	71.8681	72.3069	73.6276	77.8176	77.6231	78.7363	79.6787	71.9273	62.007	48.5054	35.3501	22.691	70.1022	235.173	260.252	50.1692	1.50067	0.75247	0.523851	0.391469	0.375515	0.287887	0.192597	0.185325	0.174602	0.114298	0.0646027	0.0899579	0.0992602	0.0816354
364	22.8445	20.0586	14.7852	16.4799	28.8287	48.0397	49.9149	42.3958	33.2763	26.9728	22.1859	21.4213	24.6163	34.1735	59.6488	78.1604	81.0395	77.9944	74.7455	75.9092	76.9225	78.7692	82.7628	82.889	84.6981	85.9627	78.7603	67.9052	53.2468	39.1704	24.559	43.8725	195.682	266.364	83.3767	2.39786	0.906041	0.552364	0.358317	0.337272	0.254877	0.207384	0.16176	0.1836	0.112419	0.0713773	0.0702178	0.118598	0.0751213
365.07	17.8046	23.1563	16.4666	17.1713	28.9169	48.8159	51.3084	43.4806	34.3832	27.2352	22.3722	21.6071	24.7855	34.3314	60.6833	79.7616	83.1158	79.8204	77.0272	79.7609	80.5032	82.9091	87.4111	87.3238	90.9871	91.7528	83.9799	73.0745	57.9739	42.4051	26.1758	28.8376	152.386	256.98	119.767	4.43516	0.990618	0.577976	0.399201	0.329062	0.260595	0.197341	0.19109	0.16171	0.0939107	0.0900765	0.0687088	0.109673	0.0805019
366	16.9826	19.3596	17.4185	17.2987	30.3827	50.8805	52.9106	44.8191	35.2387	27.2063	22.8581	21.6376	24.8259	35.0416	62.2531	80.7128	84.6783	82.9125	80.318	82.6284	84.1125	87.4257	91.1685	92.8414	97.0588	96.9594	89.7495	78.3747	62.5061	45.0395	28.7038	20.8987	109.217	236.083	158.832	10.5191	1.0436	0.611266	0.459044	0.329096	0.282641	0.218458	0.202895	0.1318	0.0895756	0.0962735	0.0745638	0.0728984	0.0750517
367.07	10.5738	14.7968	20.0103	17.1117	31.4514	53.285	54.8484	46.3618	36.1372	28.0039	22.8104	21.7823	25.4565	35.3724	63.9707	82.3937	86.7173	85.6486	83.3591	85.1415	87.6179	90.8659	96.1777	97.8585	101.693	103.452	95.5952	83.8288	67.1761	48.2623	31.2986	18.949	74.9085	214.576	191.76	21.1627	1.0545	0.62952	0.499001	0.324369	0.273188	0.237627	0.210556	0.093734	0.105819	0.0905756	0.0777065	0.0395888	0.0811076
368	15.2275	17.5014	19.5394	17.1612	32.8035	54.8328	56.1211	48.0957	36.9411	29.1491	22.8434	22.0272	25.6641	35.7118	65.1465	84.7528	89.6028	87.2569	86.6877	89.3347	91.695	95.36	101.663	103.609	107.348	109.819	102.335	89.6866	72.2156	51.9235	33.8738	19.167	48.323	188.465	219.895	40.6472	1.35119	0.745694	0.486297	0.317465	0.326364	0.246103	0.179898	0.0988788	0.126137	0.0980948	0.084055	0.0636037	0.0839759
369.07	15.4492	20.5179	19.3479	14.1046	35.8429	56.4103	57.7488	49.3739	38.0126	29.7158	22.8559	22.4436	25.6559	36.0899	65.6701	86.2008	92.6063	89.3332	88.9459	92.841	95.4911	99.4455	107.102	109.074	112.731	115.897	107.99	95.1673	76.89	56.2386	36.3919	20.6233	31.1898	160.83	234.877	68.9951	2.21506	0.881808	0.55445	0.336527	0.317336	0.239836	0.195274	0.153006	0.11133	0.113564	0.0862389	0.090615	0.0889694
370	18.0685	16.6015	22.1074	12.9372	35.121	58.3583	60.6325	51.411	38.8514	29.9102	23.5109	22.2235	25.4832	36.5593	67.1683	87.2381	94.8063	93.4494	91.4401	96.1616	100.04	104.1	112.274	114.183	118.115	122.744	114.821	100.99	82.1042	60.5494	38.9607	22.2414	20.2928	126.949	239.138	107.881	4.68827	0.925018	0.57129	0.374965	0.346	0.257115	0.196503	0.177973	0.127744	0.111122	0.0717496	0.1004	0.0929551
371.07	22.4272	15.1824	24.1691	18.3677	34.5083	58.2429	62.2221	52.7023	39.5682	30.3747	23.8152	22.3487	26.0068	36.921	68.6477	89.1323	96.7437	96.4156	94.342	99.7794	104.492	108.634	117.868	118.891	123.484	128.48	120.796	107.315	87.0862	64.3589	41.9927	23.6388	16.3295	95.8857	233.845	147.958	9.53769	0.931365	0.61668	0.472258	0.379608	0.294609	0.232765	0.161419	0.150105	0.100329	0.0917663	0.078312	0.0900749
372	26.9529	18.8259	20.963	19.8639	32.9441	59.1365	64.1766	53.7166	41.0817	30.9888	24.5208	22.7444	26.342	38.0087	70.1944	91.6767	97.3531	98.4536	98.5595	104.782	108.975	113.672	123.37	125.13	129.831	134.315	127.206	113.34	92.1579	68.8287	44.9655	25.2281	15.6949	66.8568	219.574	188.238	21.9902	1.11549	0.633585	0.503127	0.435484	0.350462	0.220903	0.146101	0.137524	0.0885405	0.0879943	0.0759624	0.0633253
373.07	26.5517	25.447	16.112	19.3945	35.8978	61.812	65.4381	55.1893	42.6441	31.4971	24.7448	23.4097	25.9745	38.7237	70.5056	93.5206	99.6963	101.118	102.247	108.874	112.687	119.174	127.497	131.386	134.986	139.424	133.239	118.869	96.3203	72.817	47.356	27.3938	16.3126	43.8386	199.907	217.863	41.9489	1.48957	0.740832	0.502574	0.496382	0.377644	0.245358	0.178662	0.0965443	0.0862349	0.0799691	0.086615	0.0547087
374	28.0467	27.6721	17.1829	18.4154	37.2764	65.2115	67.8036	57.5831	42.9244	31.859	25.1422	23.7978	26.3299	39.42	71.7739	94.2412	102.397	104.261	104.936	113.515	116.737	123.747	131.448	135.95	139.93	144.982	139.188	124.587	101.392	76.1978	49.7935	29.8349	17.1509	27.6916	172.337	239.58	74.0678	2.31989	0.814873	0.533144	0.575828	0.38855	0.237652	0.187918	0.106972	0.0917602	0.0809441	0.102322	0.0742526
375.07	33.8146	27.3993	18.8117	19.7006	40.9471	67.3992	69.6348	60.0216	43.2923	32.1588	25.0109	23.8718	26.8963	39.5694	73.0034	95.431	105.01	106.071	108.25	116.666	121.901	128.135	135.21	139.529	144.834	150.726	143.901	129.668	106.457	79.7841	52.5156	31.8091	18.6425	19.0313	140.717	250.2	113.993	4.62097	0.905634	0.622085	0.668207	0.457306	0.266906	0.175117	0.116222	0.107609	0.0934691	0.0952752	0.0954652
376	30.1481	20.4012	23.8791	18.9155	39.2715	68.5945	71.9477	61.6688	44.682	32.7257	25.285	24.3712	27.7629	40.1933	74.3738	98.1899	106.26	108.48	111.586	120.945	126.879	131.541	140.491	144.553	150.346	156.125	149.175	134.993	111.222	83.8924	55.4412	33.3474	19.9341	14.1861	103.41	251.875	159.946	10.6549	1.01338	0.73669	0.667485	0.553555	0.279154	0.166851	0.143804	0.103913	0.097517	0.0878206	0.0904188
377.07	21.6075	23.4001	27.2672	21.6572	38.7891	68.9068	73.4713	61.5944	46.054	33.3132	25.3868	24.4183	28.08	40.8249	75.373	100.359	107.729	111.143	114.699	124.523	130.265	135.573	145.454	149.121	155.095	160.942	154.529	140.084	114.969	87.8034	58.0763	35.2401	21.2367	13.2824	70.7717	239.048	198.885	21.9002	1.12244	0.751701	0.714564	0.621196	0.291003	0.180237	0.156076	0.109003	0.106734	0.0824726	0.0815578
378	19.2097	26.7433	29.2878	21.8808	38.9743	71.6538	74.854	62.2469	46.5299	33.7443	25.6232	24.5342	28.4933	41.1295	76.38	101.307	109.43	113.517	117.575	127.801	132.441	139.402	149.851	152.256	159.156	164.979	158.764	145.123	119.855	91.3293	61.0864	37.1533	22.7869	13.872	44.9348	215.312	226.671	41.3226	1.40422	0.807029	0.779673	0.656157	0.315419	0.195234	0.151754	0.124817	0.116998	0.0732187	0.086769
379.07	21.9645	28.4525	23.0907	21.8136	40.751	74.4308	76.1658	64.8929	47.1835	33.3558	25.4032	24.0257	28.0703	41.1504	77.0796	102.545	111.285	115.327	120.908	130.295	135.624	143.864	152.981	155.246	163.061	169.34	162.987	150.441	125.515	95.078	63.6748	39.4168	24.6864	14.7637	28.2921	183.999	240.419	67.1274	2.15607	0.891178	0.884352	0.765229	0.34519	0.225881	0.129732	0.155426	0.112895	0.106735	0.11293
380	27.331	24.0385	23.81	24.4912	41.0078	75.0123	78.6767	67.2247	47.6049	33.5716	25.7819	24.3707	28.0443	41.3118	77.9593	104.318	114.536	118.298	123.876	133.454	139.314	148.454	157.341	159.522	168.017	174.733	167.813	155.863	130.478	99.1926	67.2831	41.6181	26.1825	15.9674	17.8595	145.646	241.341	103.891	4.69577	1.03755	1.02728	0.850507	0.388548	0.231742	0.130161	0.149114	0.129368	0.130904	0.113622
381.07	25.4902	24.5272	25.3875	27.1674	39.7731	74.6801	80.803	67.6916	48.0954	34.1496	26.4403	24.5978	27.9399	42.074	78.8417	105.059	117.391	120.664	127.061	137.403	144.286	152.393	161.672	163.68	172.228	179.547	172.65	160.035	133.629	102.513	70.5415	43.9723	27.7478	17.063	13.0265	107	232.747	142.41	9.88299	1.0918	1.13737	0.914582	0.406008	0.233397	0.151989	0.129802	0.123662	0.112431	0.100362
382	25.3831	26.0723	27.6021	25.4163	39.8223	76.423	81.139	69.1203	48.9467	35.3365	26.7357	24.9864	28.3167	42.5336	80.4464	106.171	119.425	122.871	130.151	141.237	149.099	155.255	165.957	167.562	174.902	184.827	176.878	163.82	136.895	106.103	74.0122	46.125	29.4703	18.5641	11.7683	71.1801	215.103	181.539	22.95	1.35427	1.25223	1.0176	0.419276	0.245691	0.141171	0.13213	0.124882	0.100177	0.0961682
383.07	20.9188	23.744	27.089	22.5506	41.5717	77.9753	81.5549	70.4881	49.503	35.6532	26.9701	25.0241	28.9437	43.1689	81.1595	108.391	119.27	124.38	132.582	144.346	153.108	157.457	168.627	171.234	177.43	187.493	181	167.935	140.898	108.727	76.7851	48.1931	31.2435	19.9145	12.13	45.4848	194.66	209.222	41.826	1.70425	1.33333	1.12303	0.45009	0.265358	0.171331	0.15053	0.130276	0.102658	0.117481
384	21.2475	21.9611	27.4122	24.6544	45.8808	80.304	84.76	71.0588	50.0266	35.5031	27.1275	24.9719	29.2941	43.2031	81.9169	110.261	120.049	127.622	134.393	147.839	156.778	161.53	171.956	174.904	181.515	191.498	183.996	172.404	144.699	112.352	79.4629	50.5586	33.0682	21.0948	13.037	27.7855	167.761	228.62	69.4613	2.51031	1.48121	1.1936	0.472896	0.250775	0.163486	0.168333	0.130028	0.127598	0.111009
385.07	20.0147	21.3416	25.4953	26.6817	47.2188	82.3304	86.9287	71.5255	50.6404	35.4295	27.5113	25.338	28.8663	43.9571	82.2728	110.792	121.748	130.163	137.45	150.392	159.243	165.472	174.545	177.663	184.371	194.363	187.288	176.373	148.263	115.84	81.6051	53.1296	34.9699	22.4637	14.1484	18.5272	137.455	234.004	103.574	4.56746	1.55991	1.2169	0.507979	0.259959	0.167292	0.173987	0.129657	0.132848	0.0964147
386	23.8269	26.644	24.141	26.9264	48.0489	83.1463	88.1842	73.1765	52.3017	36.3286	27.5118	25.5144	28.8302	44.3184	83.2001	111.122	123.556	133.213	140.783	152.784	161.904	169.056	178.676	180.073	187.754	199.15	192.179	179.466	152.793	120.031	84.511	56.101	37.6294	24.2812	15.5104	13.3287	101.281	230.122	143.702	10.4163	1.66726	1.2999	0.535076	0.29405	0.168734	0.17211	0.14273	0.161484	0.0890715
387.07	27.1324	25.2844	22.3989	28.0715	46.8176	83.5576	88.568	74.0549	52.9588	37.0883	27.8588	25.6291	29.3058	44.3009	84.0431	112.35	125.367	134.989	142.954	155.998	165.297	172.181	181.728	182.5	191.261	202.392	197.517	183.403	157.249	123.929	87.855	58.8262	40.0007	26.2366	16.8715	12.4719	68.8523	216.082	178.228	21.6979	1.81554	1.33521	0.572955	0.297503	0.196626	0.165831	0.153462	0.1422	0.116437
388	35.1161	25.6114	21.9065	27.1496	49.1486	85.0042	90.5068	74.8469	53.53	37.4928	27.5886	25.9045	29.5216	44.046	85.197	113.35	126.751	136.862	145.541	160.439	169.303	174.708	184.884	186.209	194.147	205.438	200.636	186.792	160.549	127.493	90.7474	61.1642	42.142	28.05	18.4538	13.1756	42.9759	193.584	204.842	42.2713	2.34858	1.31388	0.573722	0.273546	0.226203	0.187935	0.160265	0.139316	0.133424
389.07	37.6902	25.6944	23.3612	27.5181	49.7239	86.3047	91.1062	76.3357	53.5758	37.2321	27.86	26.294	29.1573	44.723	85.6442	114.256	127.939	137.283	147.558	163.89	171.652	176.009	187.899	189.674	196.299	206.888	203.247	190.567	163.621	130.246	93.2564	63.4037	44.0383	29.9552	19.9788	14.1292	27.6252	165.818	220.042	70.2803	3.45966	1.32925	0.607166	0.293534	0.233483	0.185899	0.16629	0.140246	0.132501
390	34.4845	26.3245	24.0859	24.5285	51.0584	86.0088	92.2624	78.3658	54.4252	37.4653	28.1528	25.9116	29.0991	45	86.6433	115.923	129.461	139.147	149.527	165.012	173.747	179.37	191.623	191.385	198.778	209.617	205.37	192.424	166.043	133.633	95.6728	66.2372	46.446	32.1326	21.6268	15.5394	18.6387	133.292	225.965	107.551	6.17699	1.52654	0.655733	0.354706	0.231925	0.193018	0.176764	0.141147	0.0966198
391.07	32.5401	26.5556	20.0597	25.1255	52.0387	84.7832	93.3637	78.2673	55.0306	37.8509	28.1691	25.706	29.3656	45.2012	86.9074	118.353	131.088	140.918	151.113	167.528	176.488	182.803	193.999	192.668	202.203	212.089	208.173	195.463	168.981	137.537	99.0364	69.1637	49.0117	34.4339	23.5442	16.8964	15.1455	101.319	224.741	147.174	12.1442	1.73963	0.75596	0.399792	0.225719	0.191221	0.172429	0.146051	0.106194
392	35.1079	29.07	18.5574	24.5116	51.521	87.4694	94.88	78.0744	56.3082	38.1352	27.9727	26.0538	29.5422	45.3475	87.1462	118.928	131.649	143.066	154.668	168.702	178.618	186.33	195.642	195.378	203.674	215.287	210.622	197.813	172.078	140.076	102.522	72.0987	51.89	36.9779	25.8644	18.6804	14.2234	70.8542	214.133	184.623	25.2091	1.93169	0.788711	0.419845	0.26687	0.210943	0.175277	0.153765	0.137085
393.07	36.0945	30.939	21.3932	26.5298	51.1619	89.4247	95.1318	78.295	56.2775	38.4361	28.204	26.5189	29.838	45.5197	86.1905	117.611	132.262	144.653	155.804	171.379	180.538	188.213	197.94	197.556	205.026	216.564	212.486	201.059	176.096	141.674	104.996	74.7476	54.8658	39.3722	27.8185	20.4454	15.322	47.4702	194.865	209.23	43.7072	2.23181	0.845298	0.431924	0.294339	0.187469	0.161444	0.140641	0.157396
394	33.4521	29.0886	23.3279	26.6164	49.9267	90.6837	95.4433	79.2222	56.9201	38.8912	28.7655	26.2914	29.6288	45.3503	86.8976	118.226	133.568	146.846	156.856	172.986	182.83	189.13	200.296	198.887	205.573	217.455	214.592	203.059	177.825	143.467	108.27	77.9301	57.4636	41.7383	29.9093	22.4255	16.6082	30.644	165.949	222.09	70.4227	3.01285	0.898543	0.477338	0.312959	0.212452	0.154785	0.154724	0.156096
395.07	33.2426	26.233	27.0271	26.2883	52.0794	89.2737	95.9475	79.6445	57.1983	39.6792	28.9807	25.9891	29.7262	45.1755	87.7212	119.536	135.036	147.633	158.234	176.188	184.863	189.425	202.726	199.998	206.361	218.216	215.426	204.697	179.394	146.781	111.659	80.8721	59.8203	44.179	32.0841	24.1869	17.9498	21.2428	134.414	220.47	100.419	4.77273	0.995864	0.501681	0.300994	0.237529	0.176119	0.186994	0.159111
396	32.9068	24.976	26.781	26.6896	51.2642	91.9173	96.5951	80.5369	57.6107	39.6578	29.2426	26.0078	29.6096	45.9996	88.7972	120.569	134.992	147.894	160.035	177.532	185.291	190.588	203.3	200.487	208.656	220.464	217.263	206.443	180.913	149.74	114.743	84.1324	62.7635	46.6402	34.7595	26.3486	19.2329	16.6092	98.7678	208.324	132.807	9.54928	1.03148	0.538576	0.306399	0.251867	0.224555	0.215734	0.150904
397.07	34.3512	29.1148	28.1835	27.1443	52.7182	92.0009	96.8363	81.7724	56.7549	39.2636	29.3778	26.7309	30.2564	46.2665	88.4513	120.745	135.027	147.579	160.935	180.189	186.202	193.945	203.82	201.026	210.83	222.56	218.849	208.217	184.502	152.5	116.852	86.7614	65.7975	49.2994	36.7751	28.3089	21.0975	15.7022	68.16	189.677	161.241	18.9931	1.16424	0.534625	0.333255	0.243747	0.237429	0.18792	0.139697
398	33.1397	32.063	29.6273	30.3542	54.4036	92.6334	98.1781	82.4235	57.6281	39.2907	29.6364	26.7698	30.4626	46.3663	88.043	121.823	135.609	147.796	162.522	181.457	188.646	195.431	204.871	203.011	212.853	223.383	221.057	210.245	186.579	155.365	119.865	89.7106	68.6719	52.2047	39.3662	30.4646	23.0963	16.1412	43.2311	167.416	182.956	36.4619	1.57994	0.628751	0.39257	0.262791	0.217989	0.211037	0.150769
399.07	32.4182	29.6573	30.9618	29.5528	56.2075	92.0183	98.084	83.0963	58.1674	40.07	29.4964	26.6179	30.5299	46.2982	88.2219	120.741	136.142	149.403	163.834	182.084	190.684	195.847	206.7	205.44	212.062	224.357	222.194	212.094	189.087	158.208	122.2	92.3661	71.6848	54.6728	41.611	32.581	24.8424	17.0127	28.2613	142.882	194.337	59.2378	2.35088	0.68894	0.407902	0.304142	0.229318	0.215946	0.165806
400	34.1324	28.0663	29.7647	28.7134	55.6625	92.8391	98.7845	83.6258	58.7969	40.2617	29.5933	26.6026	30.2577	46.8995	89.3894	120.59	136.78	150.953	164.144	181.863	191.05	196.45	207.008	205.707	212.853	225.127	223.119	214.369	192.038	160.348	124.414	95.5705	74.4964	56.8862	44.0863	35.1279	26.6298	18.2673	19.243	115.821	196.297	88.1883	4.29932	0.726448	0.437492	0.33103	0.245977	0.200708	0.170346
401.07	36.3343	31.39	28.8147	29.6677	57.3373	92.0844	99.3423	84.394	57.7387	39.9396	29.6989	26.8348	30.4713	46.6676	89.3999	121.312	136.95	151.42	164.043	182.8	190.94	198.499	208.71	206.418	213.115	226.311	224.242	216.143	193.473	161.491	127.047	98.2853	76.9738	59.4067	46.701	37.4125	28.6469	19.7396	16.2166	88.4927	191.157	121.042	8.99316	0.800168	0.500868	0.348662	0.25542	0.187452	0.175714
402	34.5555	35.5504	32.6166	34.7192	58.203	92.3928	99.6178	83.5408	57.3803	40.0423	30.2674	26.5289	31.1658	46.2387	89.2419	121.614	138.475	152.046	165.123	184.181	193.155	198.867	210.202	206.458	214.363	226.023	224.97	216.723	192.147	163.67	130.018	101.222	80.0162	62.9735	49.5863	39.745	30.5713	21.4893	15.2953	60.9732	178.547	154.877	20.3314	1.01969	0.546965	0.369681	0.245417	0.218773	0.194083
403.07	34.3835	38.3992	29.4946	32.7998	57.2345	91.5305	98.7812	83.7027	57.78	40.3549	30.3973	26.608	31.6419	46.5875	88.3531	121.097	139.175	153.087	166.554	186.129	195.179	198.61	209.441	206.865	214.531	226.548	226.119	218.015	192.702	165.711	132.883	104.153	83.2403	65.8144	52.3408	41.7697	32.5559	22.9668	15.8667	39.657	163.196	180.212	38.0832	1.34462	0.546239	0.415816	0.264362	0.263977	0.198572
404	38.6428	37.1197	25.809	30.0057	56.7974	92.845	98.7236	83.9506	59.8453	40.023	30.4244	26.9628	31.8009	46.5924	88.941	121.76	141.061	153.406	167.732	185.653	195.445	200.721	209.532	207.349	217.023	227.335	227.122	219.053	197.406	167.993	135.259	107.48	86.2693	68.7588	54.6372	44.2902	34.7738	24.7753	16.4847	25.3969	141.269	195.13	64.0785	2.22945	0.611703	0.461194	0.276125	0.26827	0.202328
405.07	42.7905	31.3261	23.4556	31.3504	59.1634	92.1544	99.243	83.4828	60.5537	39.9531	30.6821	27.5372	31.3782	46.8487	88.7851	122.25	141.671	153.967	169.122	185.539	194.862	202.321	210.317	209.387	217.075	228.548	227.677	222	200.276	170.659	138.103	109.631	89.0575	71.1456	57.4681	46.806	36.3984	26.2434	17.6275	17.9136	116.137	200.606	91.7905	3.93085	0.728754	0.47034	0.309845	0.258021	0.203487
406	40.3163	25.4175	29.2494	33.6144	57.511	91.7806	101.144	82.2139	60.0431	40.9776	30.7716	27.5299	31.4271	46.9132	89.3027	122.305	141.847	154.627	169.561	185.221	195.791	202.63	210.44	208.943	216.886	229.736	228.447	221.875	201.23	172.77	140.37	112.337	92.3153	74.2487	59.7765	49.668	37.9972	28.2012	18.8482	14.3264	86.8961	195.53	121.953	8.21198	0.835845	0.455144	0.341848	0.260715	0.235562
407.07	34.5311	32.2034	30.8238	31.374	55.5799	90.7665	101.072	82.8998	59.7617	41.8745	30.3523	27.4416	31.5859	47.412	89.3052	122.454	141.27	154.569	169.057	186.916	197.523	202.718	210.306	208.592	215.729	231.23	229.929	223.756	202.939	174.671	143.305	115.884	95.5758	77.177	62.3704	52.028	40.4735	29.7621	20.2539	13.7316	60.5669	181.639	148.297	17.1744	0.90362	0.493957	0.381613	0.292002	0.247698
408	34.2087	34.4148	28.8512	29.8712	55.5066	93.1313	99.4924	83.7982	59.9922	41.84	30.2579	27.2189	31.7393	47.1779	90.5532	122.293	140.916	154.006	168.512	187.436	197.757	203.872	212.498	209.212	217.045	232.967	232.041	225.188	206.481	176.668	145.091	119.389	98.6857	80.4848	65.122	54.8948	42.9661	31.4182	21.5826	14.0955	37.3466	159.548	170.722	33.9403	1.22604	0.578786	0.401355	0.321288	0.251182
409.07	38.9156	36.3915	30.2852	32.2007	57.9086	94.5583	99.7039	84.8785	60.6871	41.7362	30.8746	27.3855	31.7354	47.2308	91.6013	122.474	139.948	155.669	168.939	187.493	198.33	202.914	213.787	211.105	217.662	232.768	231.875	228.102	207.82	179.231	147.892	121.554	102.021	82.9046	68.2346	56.8554	44.4882	32.8966	22.7362	14.7427	23.3952	135.017	182.127	56.6057	2.006	0.669996	0.425128	0.341504	0.263802
410	40.2008	34.5495	34.7307	32.1835	57.9038	96.2936	102.496	84.5084	60.4497	41.8814	31.2803	27.1906	31.5319	47.0278	91.4631	123.234	139.602	156.778	168.716	187.06	197.498	203.354	213.176	212.761	217.716	232.618	232.188	228.395	208.915	181.527	149.631	124.278	104.668	85.6823	70.8199	59.1617	46.4258	34.6744	24.0098	15.457	15.6716	107.947	184.064	82.8369	3.76943	0.740504	0.469904	0.376979	0.284421
411.07	36.4168	40.3548	36.0253	32.599	59.1113	96.3114	103.469	84.589	60.4712	42.0761	31.4759	27.7181	31.1546	47.1075	91.0305	124.063	140.702	157.355	168.831	188.306	198.209	203.52	213.007	213.014	218.106	232.085	233.981	230.197	209.287	183.551	153.163	127.079	107.726	88.6902	73.2729	60.9621	48.8864	36.558	25.0989	16.4049	12.4886	82.0225	178.919	108.662	7.15805	0.813741	0.521032	0.402603	0.305616
412	31.9468	36.8065	32.4454	31.4809	57.6722	97.8781	102.302	84.7639	60.9387	41.8725	31.6039	27.8487	31.1544	47.6609	90.1603	124.677	141.377	156.384	169.611	189.117	198.615	203.707	213.631	211.502	219.961	232.943	234.912	230.642	211.343	186.069	155.451	129.966	110.518	92.438	75.8671	63.4581	51.6225	38.3952	26.5721	17.3101	11.5545	56.1937	167.633	134.445	15.7002	0.944871	0.55485	0.412034	0.327816
413.07	33.819	38.169	32.6312	31.2433	55.8144	96.4946	100.76	85.5703	61.8133	42.7291	31.2855	28.4134	31.6195	48.1903	91.4168	124.996	141.438	156.3	170.881	188.918	197.849	202.702	214.639	211.058	220.126	233.271	234.3	231.524	212.185	187.674	158.072	132.345	113.296	94.9445	78.4514	65.9066	53.6361	39.8596	27.8292	18.2211	11.9468	36.0768	153.173	155.976	29.8378	1.22848	0.622368	0.406841	0.347321
414	38.7877	38.6487	32.5691	30.8325	54.8866	95.925	102.108	84.3374	62.2295	43.4286	31.6791	28.6421	32.2809	48.2522	92.2742	124.762	142.33	156.796	171.687	188.275	197.226	203.539	215.245	212.389	218.788	233.786	234.957	231.763	213.789	189.422	159.304	135.153	115.966	97.4631	81.1144	69.4039	55.9014	41.75	29.5171	19.3558	12.7735	21.921	131.063	171.04	54.022	2.38926	0.70777	0.414644	0.371542
415.07	41.893	37.7242	31.4834	31.6904	57.1288	95.01	102.555	84.0173	61.8762	43.7392	31.6165	28.8232	32.5461	48.0155	93.7107	125.049	143.213	156.711	171.161	189.088	197.754	205.539	215.282	212.651	219.299	234.516	237.053	233.65	214.95	190.612	162.477	137.613	119.215	99.5231	83.7236	72.0002	57.6192	43.5348	30.6936	20.831	13.4569	14.6282	107.947	180.635	81.8181	4.53605	0.822011	0.455577	0.393741
416	36.5598	34.1823	33.2494	31.4894	57.656	97.0966	103.317	83.6612	61.9129	43.9237	32.0109	28.4544	32.9853	48.1707	92.7274	126.01	143.119	157.069	171.559	189.636	198.775	205.887	214.263	212.726	220.009	236.563	237.23	235.032	218.103	192.996	165.449	140.468	122.76	102.717	86.6588	74.0877	59.9679	45.4121	32.1648	21.9575	14.0886	10.9927	82.6368	188.196	115.143	10.5604	0.890056	0.56126	0.454859
417.07	33.1386	37.0133	38.1125	30.3028	57.7248	96.425	102.035	83.8625	61.6491	44.1213	31.9191	28.6012	32.7052	48.4494	92.7056	126.65	143.122	158.845	172.047	190.629	197.397	204.883	213.308	212.505	220.592	237.602	238.53	236.04	220.194	195.23	168.024	142.56	125.06	105.16	89.3035	76.4207	61.9527	47.3761	33.9155	23.0859	14.7955	10.3748	60.0978	191.367	149.305	22.9237	1.10285	0.681235	0.499472
418	36.9379	37.9642	35.3123	28.8883	57.6167	95.5737	100.912	85.0746	62.0647	44.5118	32.8621	29.265	32.9103	48.7936	92.6921	127.192	143.486	159.882	171.966	190.223	198.586	204.192	214.303	213.581	220.503	237.27	240.203	237.171	221.28	198.046	169.236	145.36	127.993	108.634	92.9153	79.3357	64.4294	49.6972	35.8585	24.1914	15.7987	10.2915	38.4795	184.448	185.43	46.7513	1.77872	0.820924	0.576915
419.07	36.9934	38.7725	35.1772	31.1828	57.8444	96.2146	100.083	86.7519	62.4356	44.9248	33.1074	29.6733	32.9224	49.1733	94.1535	126.898	144.434	160.407	172.281	189.909	199.763	205.152	215.268	213.412	222.699	236.369	241.966	237.911	222.576	199.069	170.898	148.173	131.264	111.724	96.0282	81.698	66.6496	51.6273	37.1775	25.6373	16.8176	10.7837	23.8248	168.152	211.557	79.2978	3.22643	0.972196	0.651812
420	35.3697	39.9646	35.9404	35.3807	56.5585	97.938	100.531	87.2483	63.8433	44.977	33.3069	29.6863	33.0393	50.1096	93.9367	127.826	145.418	160.536	173.411	189.981	200.92	206.484	215.572	214.584	223.096	237.387	240.334	240.31	224.873	201.639	173.319	151.762	134.823	114.801	98.6044	84.2474	69.3183	53.6492	38.6384	26.9049	17.9897	11.6046	15.1644	140.91	226.647	120.603	6.99535	1.19602	0.8069
421.06	36.7739	36.5854	39.1686	32.7707	58.2606	97.7095	102.112	85.8344	63.9713	44.6094	33.1572	29.8222	33.1163	50.5123	93.8075	128.787	146.065	161.091	174.227	191.26	200.614	205.829	215.44	214.936	224.009	239.386	239.646	243.078	226.47	204.709	177.728	155.087	137.094	116.888	100.612	87.1449	71.5736	55.7609	40.6751	28.093	18.9187	12.5122	11.1255	110.657	228.117	158.811	13.7884	1.46192	0.950392
421.96	41.0258	33.6976	35.2577	30.1753	58.9028	97.32	103.398	85.5683	64.1697	44.6587	33.6435	30.1498	33.3695	50.9199	94.8793	129.099	146.961	160.106	174.109	191.891	201.021	205.879	216.779	216.733	223.943	241.74	240.696	243.844	228.921	208.072	181.77	158.093	139.933	119.529	103.692	89.9513	74.13	57.0888	42.4552	29.4849	20.0529	13.3795	9.72806	78.9679	217.665	193.907	27.6276	1.723	1.12401
423.03	41.7167	36.4724	38.5953	30.8809	59.7598	97.7547	103.764	86.3152	64.0068	45.3722	33.8217	30.3816	33.8527	50.8681	96.6389	127.963	147.76	161.733	175.145	192.114	200.353	206.462	217.411	217.547	225.412	242.146	243.986	243.941	231.258	209.085	183.622	160.925	142.786	122.294	107.079	92.2403	76.5371	59.2189	43.9035	31.4678	20.8162	14.1765	9.85004	51.7341	196.682	217.838	51.2168	2.20097	1.31709
423.93	38.0137	42.7132	38.1049	34.9849	60.3459	98.807	102.986	87.7745	64.9907	45.6588	33.7767	30.3651	33.9339	51.5335	97.322	129.37	148.675	164.09	174.923	192.387	199.658	207.924	216.523	217.657	226.231	242.213	245.602	245.648	233.754	210.558	185.154	163.953	145.794	126.267	109.712	95.1314	79.7943	62.1625	45.7578	32.9884	22.1419	15.2751	10.3716	28.805	166.125	229.859	85.004	3.24976	1.54444
425	40.75	41.5786	38.0878	31.2322	61.5911	97.4916	102.571	87.824	64.8322	46.2072	34.2048	30.3343	33.7838	51.8152	97.8198	131.05	149.696	165.376	174.09	192.457	199.181	207.076	215.719	216.813	226.932	243.452	246.467	249.033	235.124	213.093	188.209	167.236	150.039	129.985	112.542	98.9378	82.5617	64.7873	48.1431	34.5464	23.5641	16.4127	11.2178	16.0328	127.197	223.119	124.136	6.0858	1.73393
426.06	44.3943	40.0587	36.8265	33.3766	58.88	96.6723	102.324	88.0591	64.1994	46.6503	35.0347	30.4666	33.7057	51.9014	98.2894	133.177	150.262	164.112	174.084	191.818	199.718	206.476	216.165	217.053	227.316	244.859	246.506	248.77	235.81	216.202	190.601	169.756	153.458	133.558	115.532	101.791	84.9843	66.3077	50.0062	36.15	25.2674	17.4533	11.8754	10.7139	89.7785	204.973	157.628	11.1329	1.81403
426.96	46.2687	38.0166	37.5276	36.6957	57.9062	96.9746	100.768	87.2039	64.3403	47.2986	35.3785	30.7112	34.3151	52.5596	98.3845	133.864	150.611	164.247	176.346	191.23	201.137	206.592	217.71	216.406	228.748	245.216	249.259	247.321	236.073	219.532	191.887	172.226	155.596	135.949	118.569	104.292	87.1707	68.3943	51.7824	37.8199	26.4403	18.6931	12.492	9.41446	59.9265	180.571	183.347	20.9258	1.8783
428.03	44.8695	34.9159	38.9342	39.3744	58.3416	97.8495	101.426	86.8397	64.5786	47.4066	35.4917	31.3284	35.112	53.3018	99.4572	134.844	150.363	165.158	178.956	191.683	201.582	206.73	218.469	216.361	228.734	245.709	249.691	248.256	235.763	221.421	194.429	174.729	157.478	137.926	120.909	106.283	89.4432	70.8726	53.4829	38.9705	27.3911	19.676	13.2296	9.54038	37.637	153.13	197.796	38.3879	2.09774
428.93	44.6456	36.3593	34.6648	35.5111	60.5419	96.6782	103.067	86.7646	65.5485	47.6122	36.2623	31.8326	35.2581	53.5233	100.898	135.219	151.28	167.23	178.697	192.599	200.235	206.73	216.705	217.975	227.733	246.5	250.643	251.306	238.281	223.024	198.144	178.254	160.315	140.267	123.23	109.825	91.7192	73.3675	56.0473	40.8109	28.8484	20.5987	14.3914	10.0738	20.5459	121.637	204.127	68.3594	3.10742
430	42.5941	44.0867	39.3491	33.5171	59.6936	97.3102	104.027	87.0077	66.2011	47.8442	36.9557	32.0379	35.1897	53.305	101.978	136.176	152.6	168.512	178.175	192.223	199.639	207.122	216.053	220.355	227.69	246.468	249.686	253.217	241.557	223.593	200.336	182.301	162.996	143.95	125.772	112.846	94.3986	75.9588	58.5223	42.7867	30.2564	21.6269	15.5304	10.9002	12.0812	89.6982	201.104	110.13	6.06448
431.07	38.4409	47.2818	44.0564	32.7461	60.2742	98.512	103.529	86.1919	66.9472	48.48	37.1493	32.0014	35.5901	53.5513	102.419	137.529	155.358	169.227	178.641	191.819	200.451	207.516	217.242	219.935	228.102	246.445	251.153	253.179	244.556	226.241	201.273	184.785	165.248	147.676	128.764	115.726	97.6182	78.5137	60.9227	44.9801	31.7006	22.9054	16.6625	11.5418	9.41541	62.6979	195.818	152.081	12.5733
432	39.5585	44.2873	44.9035	32.7172	60.1122	99.0421	103.984	86.7967	66.8909	48.0858	36.6026	32.3132	36.1679	54.1266	103.16	138.866	155.901	169.027	180.299	192.374	199.747	207.145	219.173	218.943	229.713	247.155	250.918	255.275	243.913	227.406	203.387	186.865	168.302	149.514	131.936	117.768	100.422	80.335	62.6269	47.0659	32.9297	23.9002	17.5295	12.2157	9.24259	43.0798	184.915	186.827	24.5697
433.07	43.7181	43.6484	38.0047	31.413	61.2357	98.4716	104.667	88.3085	66.7827	48.3805	36.8486	32.2754	36.5317	54.63	103.817	139.114	156.517	170.595	181.439	193.451	199.884	207.037	218.748	218.991	230.263	248.224	252.237	256.536	245.587	228.144	207.925	189.248	170.559	151.467	134.977	121.304	102.661	82.7965	64.9248	48.9562	34.8424	25.1192	18.3637	12.9675	9.63666	28.3995	169.019	214.386	44.536
434	44.4527	43.2598	38.2677	37.039	62.0002	100.69	103.872	88.6775	66.5879	49.2284	37.7242	32.494	36.8264	55.3953	105.451	140.091	157.522	172.598	182.313	194.519	201.322	206.582	218.413	220.281	231.263	249.162	252.022	256.845	247.02	229.432	210.683	192.062	174.15	155.073	138.626	125.265	105.616	86.3338	67.7093	50.8181	36.9585	27.0143	19.3476	13.8894	10.0797	18.009	143.564	233.519	77.605
435.07	45.4502	45.3109	38.6953	41.233	60.3245	100.15	103.999	87.9279	66.5188	50.2982	38.2024	32.6838	37.8746	56.1419	106.375	141.524	160.103	175.089	182.459	194.9	201.861	206.174	217.933	220.178	230.244	249.902	251.599	255.975	248.429	232.065	211.626	193.814	177.757	158.42	142.017	128.571	109.174	89.7605	70.1688	52.6771	39.0697	28.6847	20.458	14.8919	10.786	11.8741	113.733	240.094	118.382
436	44.3124	41.3922	34.8634	42.8678	60.7165	97.5725	104.291	88.0628	67.2666	50.7205	37.9882	33.5624	38.0315	56.7665	107.163	144	162.22	176.872	184.306	196.715	200.699	205.953	217.274	218.992	230.627	249.269	252.906	258.814	248.05	234.391	212.534	196.696	181.575	160.939	144.531	131.35	113.12	92.6975	72.5969	55.3337	41.3186	30.3581	21.9869	16.0852	11.6678	9.59728	80.8092	232.965	166.88
437.07	43.8175	44.0876	36.0439	39.0328	60.496	95.9695	104.273	89.017	68.6205	51.3427	37.9681	33.7554	37.7115	57.4065	108.183	144.888	162.901	177.825	186.025	197.487	201.617	206.839	217.001	218.583	231.438	250.247	254.543	259.74	248.812	237.116	215.675	200.197	183.706	162.895	146.692	133.468	115.906	94.6535	75.1099	57.8134	43.211	31.8258	23.3149	17.1135	12.463	9.35977	55.7307	224.053	208.726
438	47.5582	43.5115	39.7893	39.825	60.4819	98.288	103.065	89.9887	68.7875	50.7467	38.574	34.607	37.6973	58.1062	109.86	147.192	163.868	177.539	187.09	198.451	202.089	206.7	217.075	220.131	231.996	251.069	254.981	260.781	249.873	239.19	218.2	202.361	187.011	165.831	149.756	135.687	118.989	97.3318	78.3198	60.1501	45.2738	33.7602	24.7398	18.0027	13.3927	9.73443	35.6928	208.891	244.926
439.07	45.835	52.6123	42.5895	35.9357	57.7922	98.8972	103.608	89.4369	68.4013	50.4974	38.8546	34.8991	38.7958	58.978	111.462	148.251	166.185	179.613	187.033	199.036	200.734	206.089	217.634	221.643	232.213	252.379	255.159	260.336	252.589	240.459	219.962	204.502	189.236	169.54	152.684	138.417	121.485	100.7	80.9125	62.4319	47.3297	35.6188	26.0359	19.1179	14.3437	10.3935	22.5889	183.942	265.937
440	46.0738	50.1222	41.2779	36.1773	57.8471	98.111	104.481	88.7896	69.1953	51.2224	38.6999	35.0145	39.7481	59.7859	113.08	150.084	169.475	182.357	189.498	200.255	200.203	206.461	217.773	221.77	232.279	251.784	258.024	261.487	254.107	241.99	222.604	207.66	193.002	173.398	156.127	142.542	125.344	104.923	84.2969	65.7344	49.799	37.8835	28.1333	20.6596	15.5304	11.3058	13.3147	145.877	279.136
441.06	43.5457	52.8706	41.6808	39.038	60.3356	97.5108	104.731	88.9319	70.0605	52.1168	38.8164	34.8142	39.7587	60.1599	114.741	152.393	170.614	185.139	192.778	201.06	201.572	206.912	217.968	222.35	232.646	252.223	258.227	262.321	255.434	244.666	224.889	211.225	196.38	175.935	160.575	146.311	128.5	108.305	87.5761	69.3165	52.4279	39.9136	29.7355	22.1426	16.6117	12.1497	10.0764	108.31	275.032
441.96	48.5941	46.0233	37.9814	41.4992	62.0252	98.8695	104.491	89.9775	70.4356	51.6481	39.6622	35.353	39.275	60.9769	116.078	155.607	173.481	186.959	194.508	200.502	203.045	207.17	218.726	222.679	233.752	253.336	258.304	265.464	258.472	246.569	227.338	213.544	200.182	178.683	164.814	150.198	131.856	110.809	91.413	72.4234	55.0676	42.1091	31.6468	23.474	17.8136	13.0609	9.35649	74.3544	259.797
443.03	43.4758	44.4007	40.0287	40.2697	64.3071	100.41	105.183	90.0985	69.6646	52.3595	40.2074	35.4987	39.7414	61.4623	117.068	156.742	176.857	188.8	194.421	201.46	204.04	207.573	220.204	223.234	235.212	254.278	258.651	267.514	260.373	248.032	228.912	216.445	201.172	182.372	166.297	153.203	134.421	113.737	93.756	74.5246	57.6451	44.2303	33.3266	24.7249	18.8219	13.8679	9.54442	47.7381	234.361
443.93	47.2307	44.5429	40.6117	36.886	62.1299	99.7199	105.419	89.7203	70.4389	53.4972	40.2705	35.8669	40.5577	62.1135	118.358	158.211	178.948	191.596	194.467	202.74	205.542	208.798	221.444	224.12	237.101	255.929	261.465	267.912	260.662	250.136	231.521	219.843	203.276	187.078	168.07	156.289	138.08	117.147	96.724	77.1793	59.7623	46.3969	35.2821	26.3893	19.9223	14.7852	10.1285	28.2296	200.939
445	48.4545	50.566	39.5337	38.5982	61.6943	97.4876	104.783	90.3855	70.6409	54.154	40.7111	36.4871	41.2559	62.4879	120.555	160.801	179.927	194.072	197.48	204.779	205.832	208.85	221.728	225.432	237.955	255.829	262.838	268.18	262.575	251.905	232.882	223.469	207.048	191.104	171.641	159.521	142.233	121.353	99.9409	80.7225	62.5584	49.0549	37.2453	28.3443	21.4997	15.8907	10.895	16.7188	157.603
446.06	52.6896	45.4904	36.4081	39.7254	61.6082	99.8848	105.127	91.7531	71.2115	54.5684	41.2808	37.4637	41.2837	63.5711	121.498	163.706	181.936	196.063	199.953	206.133	207.107	207.482	221.063	225.65	239.606	256.056	263.632	268.613	265.857	253.305	234.804	225.757	211.494	194.57	176.058	163.589	146.098	124.849	104.021	84.586	65.5067	51.4005	39.234	30.2468	23.1141	17.2424	11.7717	10.7187	114.016
446.96	51.1192	44.6889	37.7687	45.6336	64.0641	102.667	106.055	92.1724	72.0977	54.6837	41.7934	37.9744	42.0858	64.3571	122.738	164.984	184.998	198.397	201.93	207.322	206.311	208.345	220.509	225.173	238.753	256.48	262.93	270.481	266.143	254.73	238.718	227.576	214.829	197.122	179.785	168.102	149.382	127.994	107.889	87.6716	68.6712	53.8938	41.351	32.1061	24.7572	18.3765	12.6334	9.62796	77.2175
448.03	52.0957	44.0958	38.2959	41.865	62.4953	101.851	106.944	92.7296	73.1733	55.3623	42.3132	38.4068	42.426	64.4327	125.301	167.288	186.7	201.023	203.334	206.891	206.554	209.082	220.227	225.295	239.525	256.646	264.381	271.767	266.583	257.372	241.81	229.22	219.016	199.45	184.017	172.272	152.609	130.951	111.568	90.3538	71.5638	55.9261	43.1623	33.584	25.8474	19.2988	13.4684	9.82496	50.241
448.93	48.7992	48.0988	39.4715	37.0914	61.4694	99.8001	106.413	93.0265	73.3066	55.5411	42.3183	38.5878	42.8255	65.1197	127.636	168.911	188.76	201.915	204.365	209.267	206.48	210.498	221.541	225.38	240.203	257.047	266.167	273.107	268.555	260.187	244.109	232.135	221.738	202.733	187.749	175.007	155.995	134.096	114.08	93.0516	74.4807	58.8119	45.5476	35.0606	27.1138	20.2515	14.2602	10.2959	29.9587
450	53.2336	50.9717	44.9422	36.8563	62.4979	100.732	106.092	93.596	73.5511	56.0778	42.401	38.528	43.3921	65.9983	126.928	170.934	190.946	204.324	206.973	211.187	208.13	210.438	222.287	225.254	240.65	258.251	267.111	273.526	271.017	261.889	244.848	235.21	223.484	206.855	191.912	178.157	160.133	138.052	117.233	96.4676	77.2858	61.7383	47.7947	36.6606	28.7493	21.5298	15.0172	10.7436	17.7547
451.06	52.5624	52.1393	48.6934	43.0038	63.9745	101.26	105.317	93.0556	74.515	55.9113	42.8888	38.5884	44.3652	67.5012	127.668	172.55	194.09	208.581	209.356	212.772	208.727	210.715	223.191	225.451	240.327	261.821	266.717	275.098	269.895	262.995	247.139	238.23	225.229	210.077	194.701	181.417	164.155	141.57	121.267	100.527	80.4627	64.4765	50.2309	38.8079	30.8737	22.9565	15.9506	11.4727	11.2246
451.96	56.5733	46.5199	47.7135	43.7406	64.1241	102.942	105.489	92.1146	74.7434	56.162	43.5457	39.4672	44.8857	68.0978	129.846	175.608	197.457	211.851	211.131	212.55	209.879	208.729	222.151	226.363	238.401	260.181	267.12	276.07	270.219	264	249.207	240.713	229.072	212.224	196.397	185.097	167.686	145.091	124.89	104.199	83.4634	66.8018	52.4485	40.6922	32.4805	24.1725	16.8666	12.3483	9.60858
453.03	58.8028	41.941	48.2757	40.5534	62.8937	103.503	106.151	93.0087	74.2022	56.4178	43.38	39.9243	44.884	68.4986	132.395	176.909	200.443	212.77	211.451	214.182	210.362	209.589	221.979	225.749	238.324	260.378	266.572	274.515	271.456	263.68	251.53	242.456	231.351	215.079	196.873	187.604	170.653	148.067	127.967	106.782	85.941	69.3772	54.7463	42.4923	33.7277	25.2992	17.8746	13.1072	9.7237
453.93	57.3512	47.0103	45.8643	39.7627	62.4107	102.01	105.634	93.5647	73.7948	57.1603	43.5803	40.1421	44.8304	68.2648	133.641	178.859	202.351	214.598	214.076	215.002	210.469	209.469	220.874	224.614	238.598	260.398	266.081	274.652	273.594	264.605	252.675	244.261	234.286	217.71	200.615	191.201	174.378	152.227	131.304	109.299	88.2646	72.0286	56.6141	44.5867	35.0874	26.412	18.9259	13.6785	10.1768
455	57.3338	50.3506	42.8324	42.4134	66.4457	100.858	104.858	92.9771	74.65	57.7812	44.4202	40.4028	44.4376	69.3465	135.625	181.63	202.556	216.892	216.029	215.369	211.26	209.441	221.02	224.591	241.068	259.905	265.782	276.085	273.508	265.579	253.021	245.744	237.222	218.385	204.976	194.77	178.79	156.13	134.824	112.728	91.4092	74.2675	58.4858	46.5317	36.7703	27.8247	20.0575	14.4953	10.9202
456.06	63.0301	50.4655	42.5971	41.7636	70.7016	102.85	104.562	92.5313	75.7521	56.8027	45.175	40.5793	44.6407	70.3669	137.531	184.642	203.776	218.344	218.065	216.805	211.346	208.432	221.224	223.537	239.398	256.221	268.395	277.005	273.394	267.293	254.126	248.248	238.713	220.324	207.623	198.485	181.63	159.465	137.98	116.181	94.3835	76.4742	60.7012	48.4246	38.5192	29.1145	20.8595	15.2588	11.4567
456.96	63.8643	50.6148	48.9553	40.8933	70.7513	103.748	106.524	93.642	76.5088	56.521	45.1465	40.3876	44.8812	70.9826	138.495	185.776	205.262	219.419	218.648	216.866	210.098	209.532	220.316	222.079	236.967	255.814	269.059	274.269	273.414	267.492	255.23	249.258	238.651	222.829	208.977	201.41	184.449	161.558	141.49	119.173	97.0403	78.7706	63.1429	49.858	39.931	30.7264	21.6093	16.0138	11.9638
458.03	55.6976	53.0558	53.1222	43.7435	66.864	102.479	107.314	93.2829	76.1905	57.0754	44.4841	40.4577	45.9101	71.0762	137.701	186.317	208.472	219.64	219.376	217.44	209.698	208.822	219.595	222.631	235.437	257.863	266.679	272.873	273.456	268.119	256.487	250.851	240.879	225.369	211.652	203.526	186.337	164.375	143.554	122.04	99.346	81.1133	65.4214	51.5742	41.0966	32.043	22.6641	16.728	12.5215
458.93	54.9462	53.2631	51.7162	45.8291	67.034	101.844	107.826	92.9223	75.5084	58.2555	44.5634	41.272	46.1601	71.1515	137.859	187.255	210.378	221.401	221.257	218.241	210.345	207.777	219.492	222.485	235.089	257.867	263.005	274.017	274.027	268.007	256.591	252.455	243.945	227.265	215.165	206.413	188.906	167.397	145.732	124.682	101.946	83.6268	67.1798	53.4294	42.6549	33.06	23.7638	17.7133	13.3275
460	61.3983	51.2077	46.5754	45.3046	65.6259	102.72	105.266	93.5219	75.0588	58.5427	44.6328	41.1792	46.4038	71.3357	139.128	188.37	212.006	222.846	223.185	218.171	210.791	206.025	218.505	218.918	234.77	256.5	262.753	273.677	271.686	267.423	257.203	253.803	245.166	229.306	216.636	208.622	191.092	170.027	147.99	127.071	104.376	86.5183	69.1801	55.6125	44.5526	34.0744	24.7862	18.5045	14.123
461.06	61.4418	56.1047	46.8276	42.9406	65.2475	102.572	106.365	92.8233	75.5931	58.6769	45.1085	40.7587	45.9203	72.4947	140.091	189.128	212.048	225.297	223.487	216.894	209.184	204.953	215.684	217.256	233.904	256.4	262.225	271.876	270.996	266.77	258.158	252.863	245.077	229.904	216.891	209.621	193.437	171.35	151.035	129.298	107.495	88.9183	71.3086	57.1793	46.4278	35.2447	25.5408	19.1938	14.7342
461.96	62.6359	60.8536	49.1812	46.4444	64.9938	99.6384	104.594	90.9548	75.8313	57.8864	44.7968	40.544	46.2063	72.7121	140.867	189.854	213.573	226.985	223.606	216.877	206.696	204.696	215.44	219.421	232.63	253.885	260.5	269.509	270.706	267.043	257.471	251.963	246.35	231.228	216.955	210.735	195.814	174.228	153.613	131.934	110.231	90.9166	73.1942	58.5112	47.8143	36.7958	26.5334	20.0185	15.2181
463.03	56.4776	61.7527	48.807	46.2714	65.6732	96.7284	103.793	90.1692	74.0453	57.9284	44.9252	41.4012	46.4337	72.3391	141.775	190.147	214.945	228.676	224.122	218.551	204.352	203.08	214.124	220.322	230.099	251.017	258.631	268.958	270.358	266.638	256.948	252.464	247.184	232.023	218.038	212.45	197.826	176.351	155.567	133.508	112.179	92.1373	74.1982	59.3921	48.944	38.1249	27.4076	20.8807	15.8011
463.93	53.8739	58.1012	44.503	44.8294	65.1371	97.69	102.881	90.8921	73.2449	58.0149	44.3967	41.9454	46.6066	71.8441	141.506	191.134	215.543	226.846	222.784	218.27	203.424	200.886	211.638	216.902	228.562	248.499	257.817	267.502	266.625	264.687	255.488	253.901	247.169	233.429	220.027	213.59	199.989	178.414	157.812	135.721	113.387	94.0023	75.4498	60.7026	49.9754	39.26	28.3894	21.6875	16.467
465	52.9751	57.1797	46.5601	42.5021	64.728	100.284	103.357	90.8336	73.3332	57.6711	44.7534	41.5721	46.5488	72.6062	139.89	191.33	214.848	226.113	222.593	216.819	203.381	198.103	208.647	212.947	225.832	246.823	254.529	266.213	266.018	263.304	254.054	253.943	245.893	232.603	222.43	214.148	201.781	180.293	160.115	138.235	115.091	96.2709	77.0699	62.2454	51.0538	39.9798	29.0851	22.2125	17.1095
466.06	54.8508	55.1153	47.0797	42.3311	65.2921	97.8736	101.548	90.0963	73.4355	56.458	45.1423	40.9552	46.7196	72.2021	139.841	191.906	214.861	225.738	223.118	216.096	202.672	197.635	207.591	211.584	224.518	243.388	251.524	263.167	265.534	262.87	253.404	252.838	245.888	231.804	223.115	215.922	203.032	183.105	162.348	139.928	116.644	98.289	78.9535	63.8198	52.0789	40.8136	29.9933	22.9026	17.6892
466.96	54.272	57.9238	45.8757	40.916	63.7199	96.6977	99.3295	87.9967	72.9417	56.548	45.0343	40.7963	46.4992	71.8975	140.408	192.61	216.099	228.029	222.446	214.319	200.829	197.176	205.829	211.133	221.998	242.004	248.938	262.011	262.314	260.952	252.616	250.826	245.462	230.595	222.249	217.205	203.165	183.862	162.8	140.596	117.888	99.4221	80.416	64.7945	53.0653	41.7798	30.7549	23.6391	18.3235
468.03	47.684	60.0504	45.1777	40.9471	61.2203	96.456	98.2537	87.4901	73.6639	56.8957	44.6095	40.1687	45.7926	72.2391	141.035	192.935	216.338	228.66	222.567	213.185	199.712	195.058	203.421	207.676	220.203	241.079	248.105	260.054	257.442	257.15	250.289	249.863	245.102	230.417	220.904	217.799	203.168	183.361	164.092	141.727	118.999	100.66	81.7071	66.0115	54.064	42.6666	31.2959	24.2392	18.8753
468.93	40.3607	57.1714	44.499	42.5947	59.6465	96.8273	97.8174	86.8854	73.0857	56.7577	43.8221	39.967	45.4148	72.1891	140.932	192.207	217.092	230.276	222.68	211.507	198.963	191.599	201.689	203.522	217.148	237.663	245.39	257.25	254.773	255.084	246.979	248.622	243.932	230.215	220.941	218.053	204.001	183.895	166.006	143.261	120.18	102.043	82.661	67.3836	55.0237	43.5227	32.0719	24.8179	19.305
470	43.9248	49.8343	43.9932	44.2277	60.6339	91.538	97.0288	86.6461	72.2202	55.8313	43.6151	39.8879	45.2088	71.4084	141.049	191.812	216.043	227.621	221.588	210.994	197.964	188.937	200.101	201.095	215.154	234.726	241.801	252.882	252.678	252.794	245.992	246.771	242.329	230.854	221.093	218.189	204.057	184.953	166.679	145.177	122.124	103.056	84.1103	68.6458	56.2759	44.2878	32.9026	25.5051	19.7555
471.06	53.6671	49.374	42.8851	43.3034	61.5292	90.0013	95.8855	85.4328	70.8948	55.4697	43.0365	40.2494	45.0808	70.4374	139.213	190.526	215.108	224.977	218.363	209.227	194.679	187.823	198.326	200.412	214.927	231.755	237.739	249.731	249.281	251.178	244.884	244.051	242.243	230.019	221.47	217.765	203.786	184.924	166.497	146.365	123.825	104.025	85.1161	69.1398	57.4143	45.0339	33.5493	26.0271	20.1269
471.96	64.7441	54.6902	43.1022	44.5177	61.1965	90.0029	94.4556	85.0145	70.174	55.0729	42.9664	40.0192	44.9546	70.7749	138.39	189.708	213.385	223.016	216.819	208.502	192.997	186.085	194.97	198.728	212.426	229.4	235.418	246.536	247.816	247.657	244.807	243.706	241.894	228.678	220.584	216.664	204.096	185.694	167.411	146.793	124.647	105.145	85.8806	70.2083	57.9048	45.8811	33.812	26.352	20.6757
473.03	60.2719	55.6932	44.854	43.6523	60.298	89.5692	94.5382	83.5854	68.4299	54.5099	42.1462	40.2122	45.4952	69.8248	138.467	189.283	213.742	224.306	215.581	206.623	191.091	184.351	192.25	196.529	210.141	227.49	234.318	243.512	246.532	246.542	241.49	242.858	240.921	227.322	219.188	216.079	204.756	187.223	168.511	146.72	123.949	106.117	85.9374	70.8869	58.1983	46.1753	34.2549	26.8762	21.2532
473.93	56.6952	56.2692	47.9732	42.4203	57.8941	87.4064	91.9996	82.5792	67.621	53.8399	42.0606	39.2518	44.8307	69.4851	138.688	188.91	212.835	223.976	215.246	204.839	188.867	182.331	189.932	192.878	204.594	225.754	230.836	239.769	243.54	243.524	237.628	240.885	237.228	227.664	218.008	214.336	205.113	188.184	168.72	147.474	124.253	106.787	86.8569	71.7445	58.6974	46.4569	34.6702	27.3707	21.8522
475	50.7662	60.2073	45.7007	41.0812	56.1483	86.5052	89.0913	81.2748	67.1198	53.3044	41.8812	38.5225	44.246	68.7909	137.084	188.105	212.052	222.628	214.49	203.194	186.246	179.28	186.633	189.413	202.253	222.271	226.095	236.112	239.746	240.861	234.557	236.876	234.963	225.599	218.361	214.231	205.675	187.197	168.518	147.582	125.123	106.877	88.1065	71.9026	59.3848	46.6942	35.3767	27.7654	22.0846
476.06	57.058	60.3243	41.5272	39.8581	55.6674	86.2965	88.1085	79.7609	67.2018	53.0407	41.6106	37.9448	43.9712	68.6952	135.678	186.427	209.335	220.778	212.972	202.591	183.106	176.931	183.516	186.544	199.597	217.046	223.408	233.679	236.852	236.612	234.726	235.196	233.42	223.846	217.167	213.813	204.418	186.513	169.184	147.088	126.272	107.059	88.5999	72.9103	59.7832	47.6617	36.0095	28.2208	22.3749
476.96	55.5595	56.7836	41.3233	37.4363	55.2185	84.8846	88.1675	78.8288	66.7467	52.539	40.8969	37.6104	43.9246	68.2564	135.003	183.868	207.271	220.615	210.902	200.279	181.145	173.971	181.122	183.96	197.765	212.89	220.633	231.407	233.13	234.14	231.961	231.763	231.415	221.697	214.495	214.391	202.821	185.73	168.859	147.358	126.626	107.687	88.8366	73.2647	60.4512	48.4157	36.3038	28.7057	22.8478
478.03	49.2994	51.3066	40.9925	37.2376	57.4774	83.4001	87.0994	78.4005	65.7427	51.9754	40.807	37.2465	42.9811	68.3215	135.147	182.318	206.547	218.879	209.378	197.468	179.817	170.647	179.034	181.669	194.4	211.179	217.518	227.279	228.477	231.288	229.247	229.547	229.625	221.098	214.11	213.151	201.347	186.119	168.373	147.778	126.571	108.391	89.3969	73.5133	60.94	48.7998	36.5081	29.0987	23.251
478.93	45.893	55.4066	43.8351	39.3614	57.4558	82.5321	85.3546	77.3541	64.804	51.9671	40.3962	37.0136	42.3095	67.2216	134.232	182.362	206.81	215.64	206.857	195.828	179.328	167.712	175.002	179.749	191.45	209.262	214.125	223.302	227.623	228.697	224.699	228.019	228.046	219.035	213.004	211.823	201.51	185.976	167.412	148.754	126.344	108.035	89.8572	73.4562	61.2376	48.6513	37.0206	29.6771	23.5806
480	53.8817	58.0939	46.3824	40.2285	56.2358	81.2046	84.6052	74.6106	63.7878	51.5729	39.4258	36.9098	42.4706	66.0938	131.984	181.045	204.153	213.485	205.235	194.272	176.915	166.04	171.384	175.637	187.85	205.825	212.025	220.013	225.092	225.263	221.595	228.156	226.101	216.525	211.429	210.04	200.485	185.608	166.896	148.582	126.523	107.915	89.5891	74.0301	61.0777	48.9205	37.5071	30.1321	23.8548
481.06	55.6055	53.271	48.6282	39.9724	51.9937	80.1035	82.9961	73.3679	63.255	50.3189	38.9713	36.7098	42.183	65.8073	130.377	178.393	201.194	212.625	204.362	191.23	174.061	164.402	169.664	172.451	184.942	202.477	208.145	217.478	221.109	222.125	219.179	224.717	222.076	214.45	207.806	209.182	199.144	183.354	167.19	148.614	126.976	108.359	89.9793	74.0792	61.1891	49.4318	37.5694	30.1697	24.2156
481.96	55.301	49.1163	43.8089	41.5671	52.2099	79.7495	82.1601	73.4902	62.4894	49.4524	38.7448	36.4737	41.6173	65.8199	130.065	177.151	199.938	212.186	203.497	187.425	172.072	161.97	168.784	170.663	182.666	199.105	203.557	213.527	215.569	219.382	218.324	220.133	219.593	212.021	207.52	208.991	196.509	182.568	167.222	147.395	126.515	108.941	89.9335	74.1626	61.9759	49.403	37.5193	30.2133	24.401
483.03	58.0257	49.724	46.3777	41.2547	51.1599	77.913	82.1825	73.6419	62.1176	49.7968	38.5479	35.9784	40.7157	64.9432	128.763	175.761	200.144	210.2	200.661	185.716	169.634	161.163	167.112	169.863	179.95	194.464	200.706	210.578	213.284	217.044	215.677	216.784	217.164	209.207	206.145	207.442	193.918	181.064	166.467	146.606	126.234	108.656	89.4695	74.3531	62.6633	49.5051	37.7277	30.6208	24.7459
483.93	63.0478	54.7964	50.3713	39.9282	52.2618	76.2708	80.957	72.1774	61.489	49.0818	38.0656	35.3249	40.2546	64.0638	126.567	174.41	199.884	209.095	197.91	184.643	168.077	159.171	164.632	166.436	176.135	191.09	198.306	207.398	208.722	213.934	210.944	215.492	214.56	206.812	204.804	204.24	193.13	180.604	164.408	145.815	125.568	107.889	89.134	74.5999	62.5766	49.9047	38.2991	30.747	24.9028
485	57.8154	51.9985	50.2087	36.2417	51.9501	76.1783	78.5914	69.4262	61.4483	48.0312	37.4264	34.9207	40.1791	63.6616	124.566	172.813	198.233	205.343	194.866	182.867	165.688	156.052	160.113	162.765	173.264	188.352	196.324	204.469	206.085	210.904	207.456	212.973	212.146	204.806	201.392	201.778	192.514	178.401	163.508	146.256	124.899	106.879	88.8438	74.3623	61.9261	50.2498	38.4631	30.8491	25.0274
486.06	50.5351	51.1429	44.1617	38.0383	51.44	76.0053	77.192	67.5611	60.841	47.4653	36.8056	34.3075	39.8168	62.941	124.181	170.956	195.462	203.355	192.874	179.913	162.911	151.461	156.775	158.749	170.523	186.237	192.332	200.724	204.255	207.37	204.815	210.071	210.387	201.634	199.569	200.521	191.163	176.904	163.305	145.798	124.436	106.207	88.5227	74.0387	62.0674	49.9671	38.5838	30.8327	25.1829
486.96	46.5997	48.9589	43.4901	39.5675	52.2435	74.4427	76.525	68.3434	59.356	47.4621	36.2046	33.742	39.7311	61.7711	122.977	168.288	192.416	200.504	192.071	177.523	160.19	149.37	153.327	156.318	168.107	183.115	188.92	197.507	202.124	203.108	201.603	206.847	207.776	198.333	197.939	198.944	189.225	175.501	162.311	145.314	124.331	106.154	88.158	73.3724	62.397	49.8367	38.5123	31.1346	25.383
488.03	42.9417	48.6714	45.7692	42.033	49.5819	71.2083	74.5081	67.8751	57.493	46.7501	35.8711	33.5942	38.883	60.7154	121.711	166.431	190.315	199.124	190.234	175.824	158.129	147.658	151.71	153.545	166.126	179.97	185.831	193.86	197.571	199.297	198.474	204.717	204.596	196.494	195.479	196.805	187.65	175.638	160.65	144.285	124.281	106.284	87.7517	73.531	62.548	49.9316	38.4822	31.2611	25.4092
488.93	47.7198	51.3019	46.9942	38.1272	48.5552	70.4283	72.5558	66.2911	57.3424	45.5787	35.517	33.2445	38.6768	60.1961	119.072	165.219	188.493	196.093	187.272	173.198	155.598	145.407	149.435	151.856	162.381	176.229	183.678	190.828	193.456	197.31	196.322	202.12	202.715	194.471	192.588	193.409	187.05	174.769	159.33	143.295	123.428	105.795	87.2108	73.604	62.0218	50.0674	38.3319	31.3184	25.6523
490	50.611	46.7675	41.2551	34.1399	46.302	69.0403	71.9509	63.9986	56.6431	44.0469	35.5771	32.7981	37.3014	59.375	117.897	163.757	186.766	194.524	184.801	171.406	152.868	141.777	147.509	150.332	159.135	173.394	180.37	189.012	190.791	195.016	194.621	199.536	200.113	192.601	190.265	189.824	184.761	173.389	159.278	141.399	122.494	105.113	87.4927	73.5292	61.921	49.8506	38.3802	31.4567	25.9755
491.06	51.5326	43.7369	38.4338	32.0501	47.0771	67.8175	69.6398	63.0899	55.4235	43.7234	35.2441	32.1727	36.6583	58.0363	116.312	161.757	183.817	192.178	182.353	169.79	150.709	140.315	144.495	148.314	156.052	170.348	176.436	186.039	187.419	191.769	190.88	195.202	197.39	189.91	188.402	187.187	182.645	170.707	158.372	140.192	121.231	104.417	87.6106	72.9515	61.9487	49.7616	38.3411	31.694	26.2325
491.96	46.4055	42.3143	37.0411	34.5656	45.6103	65.3515	68.9151	62.1632	53.6862	43.5891	34.8486	31.5242	35.5328	57.5137	116.142	159.253	180.057	188.978	178.189	167.532	149.281	138.33	141.292	145.72	153.683	166.995	173.15	180.957	184.095	188.515	187.393	191.153	194.011	187.722	185.33	186.92	179.807	168.664	156.852	139.334	119.975	103.973	86.7987	72.8507	61.8753	49.5919	38.2989	31.8064	26.0879
493.03	53.5165	45.8089	41.542	36.9783	45.5404	65.0499	67.6918	61.3359	52.7893	43.3154	34.5042	31.015	35.3823	57.232	114.644	157.097	177.18	186.53	176.254	164.357	147.75	135.883	140.018	142.193	151.352	165.021	170.36	177.417	181.608	184.899	184.42	188.55	190.384	185.131	182.717	184.948	177.948	167.454	154.343	137.843	117.978	102.84	86.5126	72.3689	61.5351	49.7646	38.3485	31.8366	26.21
493.93	50.437	42.4626	40.972	37.7213	43.7785	65.2352	66.8524	60.265	52.0038	42.5591	34.0692	30.6273	35.145	56.6534	112.683	155.613	175.803	184.63	174.939	162.543	145.018	132.492	137.474	139.038	149.214	163.325	167.831	175.294	178.966	180.652	181.503	187.245	186.395	182.891	180.472	181.809	176.556	166.068	152.299	136.185	117.181	102.619	85.9466	71.4098	61.2211	49.6247	38.416	31.7544	26.1903
495	46.3788	40.3853	42.2896	34.842	41.7773	63.8436	64.8569	58.1331	51.1037	42.3579	33.5817	30.4765	34.9324	55.154	110.683	152.789	174.125	182.171	174.348	160.812	140.413	131.173	135.004	136.461	146.373	159.708	164.68	172.323	175.399	176.975	178.442	183.541	184.066	179.261	179.065	179.828	174.768	163.208	151.44	135.285	117.232	101.685	85.0049	71.0995	60.7735	49.5422	38.4903	31.6588	26.3223
496.06	40.3701	40.2744	38.746	31.2061	42.204	63.0001	64.811	57.0641	50.7766	41.857	33.3393	30.1052	34.3275	54.2255	108.925	149.989	171.582	179.52	171.99	157.149	137.05	129.34	131.892	135.113	143.941	155.552	160.781	170.156	172.636	174.765	175.143	179.298	182.798	175.769	176.316	178.52	172.716	160.358	150.825	134.931	116.346	101.305	84.131	71.168	59.8963	48.8551	38.5151	31.7301	26.0715
496.96	41.8713	43.1453	37.7312	30.7393	42.4743	62.0873	63.9502	56.6424	50.2384	40.4011	32.7901	29.9644	33.4298	53.434	107.609	147.093	169.133	177.162	169.459	153.803	135.984	128.503	130.412	132.177	141.712	150.981	157.071	166.817	169.031	172.142	172.663	176.583	179.686	173.176	172.567	175.753	169.602	159.468	148.244	133.365	114.768	99.3228	83.6396	71.0759	59.4951	48.4771	38.4356	31.5728	26.0205
498.03	37.4006	40.4816	36.2285	31.9067	43.8849	60.5091	63.414	56.3841	49.083	39.3934	31.6485	29.4799	32.9569	52.7875	105.57	146.016	167	174.266	165.355	151.863	135.24	125.712	127.807	128.855	138.49	149.546	153.582	162.734	166.209	168.435	169.992	175.06	175.27	171.5	170.581	172.908	167.836	158.15	145.68	131.311	114.035	98.2316	82.901	69.9629	59.4229	48.2396	38.2626	31.136	26.1259
498.93	41.2209	38.724	35.142	31.3477	42.5111	58.1905	62.7525	54.9206	47.4078	38.3928	30.7485	28.8941	32.4988	52.135	104.701	143.79	163.869	170.72	161.625	150.442	132.681	122.904	124.711	125.944	135.308	146.735	150.812	157.872	162.452	165.06	166.406	171.746	172.658	169.237	168.661	170.698	164.976	156.187	143.664	128.996	113.373	97.043	81.7767	69.0036	59.1031	48.1574	37.9061	30.8933	26.2742
500	42.9537	35.3411	28.3035	29.881	42.3328	57.432	61.5862	53.9285	46.5433	37.7546	30.35	28.2932	32.3194	50.8388	103.089	142.488	160.732	168.374	159.173	147.547	130.863	119.568	122.111	123.978	132.961	143.472	148.686	156.254	160.419	162.027	162.212	168.498	171.3	166.792	166.371	168.06	162.931	153.157	142.983	126.961	112.266	96.5529	80.9519	68.3426	58.8095	47.968	37.6698	31.1489	26.182
501.04	45.2272	38.2778	29.3393	30.5447	42.5476	56.338	59.8542	53.3016	46.6372	36.9033	29.9854	27.9287	31.6415	49.9344	102.927	139.597	158.718	166.079	157.925	144.68	128.686	117.649	120.438	122.375	130.215	139.503	147.727	154.094	156.991	159.441	159.055	165.885	169.635	164.524	161.966	164.746	160.782	150.924	141.137	126.335	109.989	95.4458	80.0906	67.5124	58.0641	47.5955	37.3957	30.948	26.203
501.94	39.3709	39.0187	31.2934	31.2667	43.6215	54.9224	58.0139	52.2736	46.0278	36.4801	29.5572	27.5893	31.2873	49.6908	101.332	138.445	156.572	164.186	156.738	142.2	126.126	115.738	117.813	121.565	127.893	137.733	144.008	151.622	154.702	156.331	156.786	164.212	165.93	161.82	160.29	162.003	158.995	148.146	139.38	125.647	108.333	94.6406	80.1129	66.7772	57.5695	47.0377	37.2489	31.0022	26.2041
502.98	40.9027	40.9896	31.0316	30.318	40.7916	53.8761	56.2555	50.9751	45.0247	35.9575	28.8446	27.1104	30.9056	49.3703	99.665	135.865	153.312	161.311	154.262	140.579	123.158	114.031	115.054	118.97	125.712	136.021	140.523	147.82	150.469	154.074	154.819	160.071	162.122	158.556	158.083	160.886	156.317	146.666	137.285	123.715	107.23	93.2747	79.4196	66.2172	56.516	46.5119	36.7895	31.0246	26.0513
504.02	40.3549	37.9042	28.042	29.8795	37.1366	53.6745	54.7699	50.7671	43.4261	34.8901	28.3985	26.6059	30.5572	48.7206	96.4397	133.601	150.68	158.326	151.211	137.912	121.728	111.834	112.733	115.85	123.033	133.547	137.387	144.621	146.316	149.682	151.742	155.519	157.912	155.007	155.081	158.729	153.41	144.629	135.201	121.362	106.597	91.8388	77.545	65.6209	55.8203	45.9829	36.3763	30.8477	25.7525
505.07	43.2422	37.2762	29.9073	28.0945	35.7104	52.7213	54.4072	51.2839	42.3477	34.3952	27.8083	26.303	29.8619	48.0018	94.5384	131.065	148.576	154.847	148.133	135.829	120.057	109.077	111.22	113.101	120.177	131.513	135.631	140.975	144.396	146.654	149.257	151.427	154.966	152.217	151.167	155.438	150.532	142.636	132.964	120.168	104.693	90.6295	76.1046	64.5811	55.1419	45.6315	36.2999	30.246	25.8175
505.97	36.3211	36.995	32.4579	29.4142	36.248	52.674	53.9468	49.5006	41.5143	33.3933	27.7755	26.1326	29.5534	46.8474	93.5145	129.503	146.021	153.57	145.959	133.028	117.893	107.155	109.039	111.028	118.161	128.808	133.759	137.49	142.471	144.108	146.118	149.646	153.235	149.88	149.531	152.158	149.025	140.021	130.779	118.793	103.216	89.6463	75.5484	64.015	55.0956	45.0516	36.3016	29.9396	25.8248
507.01	31.0691	35.2917	35.4078	29.7642	35.5145	51.2771	53.2176	47.4351	41.1901	33.203	27.4712	25.5802	28.9932	45.7517	92.4515	127.255	143.914	151.225	143.769	130.786	115.051	104.965	106.748	109.803	115.726	125.879	131.594	135.849	140.035	142.572	143.868	148.057	150.874	147.8	147.569	150.949	146.415	137.978	129.264	117.011	102.448	88.4122	74.8835	63.3104	54.7404	44.7351	35.9647	29.8874	25.7928
508.05	29.5928	32.4395	34.0809	28.7479	34.3863	50.2029	52.4327	45.9537	40.6466	32.6439	27.1095	25.0783	28.2372	44.6144	90.2774	124.165	141.78	148.867	141.336	126.85	112.616	102.876	104.594	107.079	113.659	122.782	128.405	134.026	136.329	139.441	141.115	145.432	147.418	145.14	144.847	147.855	143.276	135.185	127.542	115.259	101.018	87.2307	73.7982	62.8147	54.1554	44.2684	35.1738	29.8467	25.6282
508.95	33.7911	31.8661	28.0247	24.4245	33.8684	47.1397	51.4691	46.3061	39.942	32.4142	25.8505	24.717	27.5461	44.168	87.8315	120.984	138.751	145.668	138.492	124.877	110.02	99.7288	102.908	104.309	110.991	120.426	124.717	130.833	133.952	136.709	138.415	141.933	143.259	142.079	141.857	145.376	140.745	132.46	125.365	113.533	98.7658	85.8916	72.6285	61.6646	53.3876	43.8917	34.7846	29.798	25.4966
510	35.179	33.6127	23.8016	25.2482	33.8352	45.9909	49.8539	44.8533	39.3396	31.4575	24.9289	24.0302	27.0344	42.7106	86.2936	117.89	134.669	142.561	136.157	123.719	107.605	98.1245	100.94	101.3	109.227	118.504	121.892	126.331	131.258	133.759	134.891	137.902	140.995	138.869	139.195	142.572	138.802	130.96	123.102	110.622	95.9599	84.6839	71.3921	60.9367	52.4961	43.265	34.3737	29.6378	25.2582
511.06	38.6889	34.5526	27.371	27.8537	34.4025	44.3263	48.0479	43.2005	38.4849	30.4962	24.2706	23.1749	26.6093	42.2539	84.8668	117.44	133.107	139.478	133.702	122.267	106.158	96.55	98.3033	100.39	106.86	116.065	119.733	124.681	128.408	130.744	132.246	135.252	138.875	136.217	136.119	140.837	135.773	129.093	121.116	108.241	95.0487	83.7451	70.3012	60.4438	51.5583	42.8701	34.1659	29.2937	25.1553
511.96	35.8027	33.0588	29.9112	24.7655	32.9991	45.3601	46.9745	41.6533	37.4952	29.914	24.3366	22.5507	26.3531	41.538	83.3962	116.3	131.396	137.59	130.796	119.181	104.822	95.717	96.4898	98.895	105.669	114.343	117.703	122.739	124.963	127.259	129.59	133.555	136.971	133.59	133.658	136.873	133.721	127.082	119.386	106.882	94.1995	82.8567	69.6139	60.2817	50.919	42.6062	33.9218	29.0354	25.2842
513.03	35.4079	32.9611	25.7884	22.2802	30.6299	44.8023	46.409	41.3535	36.869	29.1726	23.8839	22.6213	26.1693	41.12	81.4967	114.626	130.12	135.838	127.593	116.868	103.163	93.2159	94.6961	97.3672	102.784	112.574	115.283	120.338	122.305	124.856	126.628	131.617	134.254	131.104	130.909	134.848	132.348	124.788	117.25	105.917	93.6598	81.9494	68.6425	59.035	50.5348	42.05	33.8851	28.8811	25.2011
513.93	34.7281	29.1454	24.4413	23.3379	27.1409	44.2447	45.8151	40.8427	36.1765	28.6777	23.3609	22.439	25.4587	40.1123	80.1525	111.709	127.036	133.434	124.972	115.064	100.62	91.3751	93.3581	94.8784	99.9096	110.261	112.202	116.285	120.471	122.782	123.269	128.945	131.15	127.811	128.368	132.31	129.818	123.064	115.158	104.427	91.563	80.5967	67.5532	58.1547	50.1619	41.6095	33.3658	28.8066	24.932
515	36.8005	29.1697	24.9799	25.0511	27.7332	42.5025	44.5188	39.6289	35.1369	28.1678	22.9277	22.349	24.8656	39.8283	79.2344	110.048	124.398	130.747	122.888	112.609	98.8557	90.1302	91.9893	92.211	98.2526	106.392	109.927	113.656	117.892	120.664	120.675	125.946	127.506	125.755	125.779	129.793	126.201	120.318	112.896	103.138	89.7744	79.2633	66.6289	57.6212	49.408	41.2458	32.951	28.453	24.755
516.06	32.2502	29.902	24.9973	23.877	30.3381	40.5567	43.2803	37.6741	34.3696	28.0436	22.7246	22.4279	24.6455	38.8316	77.5291	107.503	122.036	128.176	120.383	109.897	96.9865	88.6203	90.1109	90.5894	97.246	103.624	108.063	111.993	114.73	117.479	118.312	123.704	125.546	124.062	124.289	126.624	123.777	117.904	110.787	101.055	88.058	77.7295	65.8238	56.8218	48.78	40.3317	32.4208	28.1229	24.4905
516.96	28.3118	36.3393	22.2359	22.6384	32.0732	39.4355	43.0027	36.7823	34.1743	27.5978	22.21	22.198	24.5227	37.9492	75.9323	105.143	120.657	124.84	118.309	108.66	95.2826	86.4912	87.8002	88.9601	94.7225	101.935	105.776	110.535	111.826	115.235	116.221	120.873	124.095	121.57	122.191	124.838	121.962	116.44	109.246	98.9892	87.4199	76.5893	64.8888	55.3528	48.0108	39.3322	32.0347	27.6206	24.0599
518.03	28.4126	37.4546	24.1647	23.4839	30.3133	38.578	42.4902	37.67	33.5901	27.0331	21.7074	21.4909	24.3843	37.0781	74.4462	103.115	117.7	122.82	117.061	107.135	93.3461	84.3194	85.8538	87.6852	91.8627	99.8683	102.843	108.098	109.567	113.222	113.868	117.37	121.66	117.918	119.984	123.371	120.244	114.492	107.958	97.6437	86.3017	75.028	63.9973	54.6072	47.3073	38.9079	31.3037	27.4293	23.6586
518.93	33.8871	34.8252	24.8565	23.9446	27.2046	40.4195	42.0092	38.1142	32.707	26.7095	21.5069	20.9278	24.1442	37.3573	73.746	101.962	115.674	121.33	115.498	105.17	91.6512	82.8838	84.25	86.0057	89.9621	97.5998	100.008	105.653	107.283	110.866	111.641	115.531	118.509	115.556	117.616	120.535	118.02	112.226	105.859	96.3031	84.2404	73.8709	63.0639	53.9706	46.5649	38.8974	31.0654	27.0754	23.7279
520	35.5964	31.9591	23.4252	26.6429	25.6743	40.487	40.4737	37.0649	31.4912	25.9319	20.9278	20.5789	23.9087	36.8011	72.0926	99.2423	113.73	119.685	112.947	102.232	89.3849	80.8114	82.1997	83.6621	88.2707	95.1155	98.1103	103.783	105.181	108.615	108.395	113.786	116.12	114.043	115.483	117.317	115.519	110.078	103.316	94.1018	82.1696	72.7824	61.8479	53.2423	45.9341	38.5567	30.9866	26.8683	23.5474
521.04	33.1181	31.8581	22.4854	25.5544	26.5524	39.5606	39.3403	35.5623	30.6931	25.1833	20.4244	20.1208	23.196	36.3474	70.6514	96.2746	111.456	117.327	110.239	99.856	88.2586	78.8423	80.6057	81.192	86.3721	92.884	96.8744	100.858	102.679	105.822	106.165	112.235	113.845	111.786	112.916	114.739	112.872	108.111	101.302	92.4175	80.5732	71.7482	60.993	52.1165	45.3416	38.1292	30.5845	26.3039	23.1881
521.94	26.8668	31.4398	22.7807	22.6734	29.3963	36.1584	36.948	35.0176	30.2583	24.5544	19.8123	19.3841	22.3881	35.5354	67.9152	94.1961	108.133	114.34	108.107	98.2405	86.5991	76.9327	78.9299	79.8161	84.3049	91.0084	94.6607	98.0574	100.463	103.415	104.528	108.787	110.914	108.77	110.021	112.684	110.447	105.17	99.948	90.983	79.4824	69.9917	59.9931	51.2162	44.6743	37.4581	29.909	26.0446	22.7681
522.98	27.068	27.7178	23.8828	20.2461	27.5502	35.2611	37.1429	34.4269	30.1183	24.6531	19.2573	18.686	22.0758	34.8693	66.5374	92.9222	105.253	111.298	105.824	96.7642	84.3628	75.3634	77.109	78.4623	82.6943	89.5102	91.7601	95.9378	98.8747	100.428	103.383	106.219	108.144	106.208	107.621	110.773	107.736	103.252	98.2521	88.6943	77.8357	68.3413	58.9026	50.3451	44.0177	36.4926	29.5225	25.5861	22.598
524.02	30.1632	29.8653	24.7374	20.2944	25.1645	35.5207	37.1562	32.8027	29.3621	24.1555	18.6437	18.2419	22.1438	33.4472	65.1389	90.5839	102.24	108.804	103.539	94.4965	82.272	74.3998	75.2934	75.6419	81.0145	87.232	89.8364	94.2813	97.1987	98.3148	99.7899	103.467	106.013	104.375	105.129	108.463	105.582	101.009	95.7397	86.6985	76.0969	67.3143	57.4533	49.7956	43.0396	35.859	29.1587	25.5687	22.4032
525.07	28.2436	28.2634	25.52	24.4909	24.894	35.7522	36.756	32.2971	28.4384	23.3269	18.6872	18.3643	21.958	32.5805	64.7015	88.894	100.453	106.964	101.119	91.858	81.5037	73.293	73.6818	74.7416	79.6395	84.95	88.5674	92.1339	95.0423	96.3441	97.6371	101.951	103.787	102.977	103.251	106.205	103.917	99.1688	93.5173	85.2393	74.9704	66.6133	56.5574	48.9867	42.3369	35.402	28.6669	25.2514	22.2702
525.97	28.2675	25.9181	26.391	24.3354	26.6668	35.4369	35.1584	31.3459	27.5086	23.0072	18.6192	18.0391	21.1775	32.4957	63.4656	87.3621	99.6507	105.18	99.0478	90.4802	79.6619	71.565	72.36	73.1348	78.1451	83.8189	86.4323	89.9807	92.4201	94.4784	95.0566	99.2997	101.754	100.327	101.242	103.562	102.44	97.1306	91.8597	84.1747	73.7893	65.0322	55.4043	48.0827	41.7908	35.1165	28.2499	24.9269	21.9921
527.01	28.723	30.9866	30.2229	22.3426	24.045	34.6676	34.5382	30.5517	27.5563	23.0564	18.699	17.4328	20.2174	32.4288	62.3997	85.7193	98.1267	103.181	96.8609	88.9598	77.6064	68.8221	71.114	71.0833	76.5405	81.8303	83.9137	88.1115	90.8613	92.2274	92.5678	96.9744	99.0305	97.7991	98.7398	101.684	99.9021	95.7829	89.9763	82.2154	72.7438	63.661	54.3211	46.9081	41.3553	34.785	28.1276	24.5236	21.6834
528.05	33.712	36.1482	32.5584	17.5793	23.1237	34.9892	34.0947	29.6182	27.2032	22.5445	18.4223	16.7016	20.0761	31.8041	61.0987	84.5522	95.5591	100.537	94.6592	87.1758	75.9594	66.88	69.7438	69.325	74.2916	80.2105	81.9978	85.6622	88.3376	89.964	89.8082	94.1942	96.9479	95.2609	96.3335	99.6874	97.5515	93.2996	88.2107	80.6313	71.5839	62.9118	53.2877	45.9009	40.6279	34.3091	27.808	24.3646	21.3853
528.95	32.1059	32.5923	29.301	20.0941	23.3581	35.1382	33.685	29.8783	26.8664	21.6518	17.9407	16.5518	20.1535	31.516	59.7557	82.8408	93.6453	98.3494	92.9307	84.6137	74.7686	66.2645	67.9378	68.4784	72.1784	78.3904	80.3799	83.841	86.3633	87.7067	89.1738	91.8657	94.7576	94.0135	94.4755	97.4068	95.1036	91.3209	86.9893	78.7645	70.1452	61.8759	52.0172	45.3533	39.7121	33.3629	27.3568	24.0073	21.2783
530	35.6181	28.5963	26.8891	22.7327	23.9492	33.4978	33.1777	30.1595	26.2878	21.638	17.9417	16.5739	20.4283	30.9168	58.8772	80.5132	91.405	96.3343	91.38	82.494	73.2076	65.2077	66.5978	67.4729	70.4953	76.1506	78.1014	81.9401	84.5015	85.3912	87.9514	90.3202	93.1108	91.8872	92.1496	94.9451	93.2372	89.5274	85.0704	76.7986	68.3375	60.341	51.2005	44.9043	38.6318	32.4698	26.9308	23.5841	21.0621
531.04	33.7958	33.6957	29.0925	25.3966	23.0709	31.5571	32.3472	30.5046	26.732	22.1037	18.2396	17.018	20.2469	30.5155	58.083	78.0607	89.4312	95.2868	89.3681	81.2532	71.7419	64.063	65.1554	66.1455	69.0656	74.1362	76.1314	80.1567	82.6812	84.5555	85.8284	89.3021	90.9212	89.7541	89.9579	93.4211	90.4838	88.232	82.5886	75.3966	66.6752	58.7514	50.2867	44.0622	38.1407	32.0019	26.4931	23.372	20.8108
531.94	33.9547	36.6093	27.5593	24.6609	24.244	30.2616	31.3604	30.3619	26.4686	22.2967	18.2992	17.3194	20.2213	30.3559	56.881	76.9536	87.3813	93.2541	87.4889	80.6581	69.5158	63.0077	63.6383	64.7929	67.5619	73.4805	74.7893	78.0886	80.0164	82.3075	82.473	87.2195	88.6516	87.4006	88.0561	91.4882	88.2446	86.5693	80.5833	74.3471	65.515	57.8111	49.7192	42.9876	37.7668	31.7792	26.1962	23.07	20.4727
532.98	33.5988	37.6385	27.7677	24.0579	23.9	30.4991	31.3397	29.4042	26.7155	22.1029	18.3084	17.7511	20.498	30.6751	55.9988	75.3753	85.9606	90.6956	85.8438	78.656	67.7883	61.8646	62.1817	62.4064	66.2296	72.5698	73.7284	76.7925	77.807	79.7387	80.3194	84.57	86.9292	85.429	86.7106	88.8707	86.389	84.3065	79.2309	72.6544	64.1986	56.708	48.7934	42.1042	37.1462	31.399	25.622	22.5796	20.184
534.02	32.5802	35.4684	30.0338	26.3302	24.1862	30.135	31.8178	28.7431	26.782	22.7112	19.1939	18.3889	21.4079	30.5077	55.9715	74.1054	84.0678	87.5341	83.6779	76.1746	66.1916	60.3264	60.429	60.7455	64.8018	70.3898	72.3139	75.436	76.7959	76.9613	78.8904	82.6441	84.9329	83.5207	84.4772	86.4214	85.104	82.2079	77.3926	70.1143	63.034	55.7062	47.9481	41.2077	36.3136	30.5977	25.1732	22.1896	19.9921
535.07	31.2568	31.4163	31.1078	27.613	22.5074	31.5125	32.1071	28.6507	27.5788	23.8691	20.284	19.5789	22.7173	31.498	56.5949	73.2013	82.4496	85.806	81.6444	74.6993	64.6316	58.9068	58.9591	59.6621	63.1069	68.5615	70.4825	73.4203	75.1431	76.4274	77.4243	80.2224	83.0688	81.0446	82.4513	84.5471	83.5946	80.8411	75.8364	68.9797	61.2629	54.1961	46.9628	40.6318	35.6186	30.0029	24.5498	22.1461	19.7382
535.97	32.611	30.9269	25.916	24.0771	23.0911	30.5825	31.5871	29.1328	27.9458	25.4137	21.4387	21.2544	23.5441	32.4699	56.3372	71.9803	80.2192	84.1005	80.2396	73.1925	63.7016	57.5467	57.8905	58.1019	61.3735	67.1278	69.127	71.4147	73.6641	74.8474	74.9875	78.4352	80.5782	79.7923	80.4831	82.9252	81.874	79.2283	74.4125	68.1545	59.5638	52.9375	45.828	40.1005	35.3877	29.5444	24.4836	21.8141	19.3205
537.01	35.9375	35.9451	28.1213	21.8738	24.6932	29.2275	31.4389	29.8318	29.8014	26.7835	23.3085	22.5783	25.6617	34.3609	56.1458	70.2292	78.3919	82.0288	77.9955	70.8856	62.6828	55.8582	56.9046	57.0322	60.2149	65.2853	67.245	69.2792	71.6108	72.8265	73.7177	76.8688	78.545	78.039	78.7212	81.6203	79.8355	77.1524	73.0587	67.2058	58.4893	52.0897	44.9954	39.2296	34.6911	29.1637	24.2108	21.3833	18.931
538.05	32.6764	38.7033	28.8092	24.3992	29.2502	28.7016	32.0705	30.924	32.3894	28.8091	25.6917	24.7375	28.207	35.7971	56.3955	69.3769	76.4894	79.6301	76.1206	68.8112	61.4063	54.6345	55.2144	55.9282	58.8538	63.5923	66.17	67.9285	69.3271	70.6759	71.8635	75.4613	76.395	76.4194	77.0884	80.3684	77.7928	75.1924	71.6545	65.4214	57.9807	51.0911	43.7256	38.2921	33.9779	28.5365	23.9475	20.9913	18.6649
538.95	35.477	34.636	32.7792	26.2062	31.428	29.3398	32.4441	32.477	34.4523	31.4264	28.4078	27.5074	30.9969	38.2013	57.2217	68.9236	75.3715	77.4709	75.1036	67.4262	59.6796	53.172	54.0527	54.9384	57.6787	62.4898	64.0686	66.1091	67.3321	69.2028	70.1084	73.2571	75.1409	73.7569	74.89	78.1283	76.4073	73.8442	69.713	63.8226	56.7778	49.757	42.9901	37.5104	33.1578	27.9743	23.3062	20.863	18.4544
540	36.9635	35.0537	32.8441	27.7469	30.0444	29.9869	32.9812	34.1375	36.1998	34.7502	31.5916	31.2013	33.9718	40.4569	58.2218	68.234	73.7487	75.4525	73.4469	66.1098	57.8295	52.3755	53.173	52.872	56.4316	61.2896	61.9764	64.4564	65.7418	67.5834	68.7603	71.5527	73.2343	72.4404	73.7154	75.6643	75.044	72.0813	67.1428	62.2343	54.9758	48.3719	42.0466	37.0807	32.7341	27.3788	22.8172	20.5093	18.2439
541.04	38.4411	36.2461	34.5867	30.6549	29.5568	31.9156	33.9589	36.0874	39.5084	38.2899	34.8378	35.0204	38.2886	43.8024	59.9885	67.8443	72.1119	74.534	71.1836	64.8178	56.137	51.4106	52.4192	51.5678	55.2738	59.3209	60.2165	62.6333	64.9007	66.0189	67.6392	69.9275	71.3679	70.8291	71.9017	73.4986	73.1581	69.9487	65.1583	60.9611	53.8384	47.7728	41.29	36.1738	31.9719	27.0437	22.2045	20.1335	18.2223
541.94	33.1727	38.9858	34.7122	33.1299	28.4508	34.4037	35.5901	38.7802	44.195	42.4423	38.8397	40.1555	43.474	47.2804	62.5479	68.1985	70.6406	73.8132	69.4373	63.8506	54.992	50.2164	50.865	50.7078	53.5686	57.0291	59.5656	61.3469	63.3607	64.271	65.4162	68.3912	69.8544	69.1563	69.6031	71.787	70.8751	68.0293	64.4097	59.5482	53.1358	46.9764	40.4089	35.4065	31.1785	26.6764	21.9232	19.6817	18.0021
542.98	35.5325	39.2601	36.3715	31.5739	29.3746	35.722	36.722	42.2369	48.5907	47.2296	43.2744	44.8883	47.8853	50.6835	64.6345	68.2007	69.5929	72.2848	68.2531	62.4667	54.4717	49.177	49.8284	50.0705	52.5779	55.9384	58.1954	59.9787	61.996	62.7678	63.8004	66.9279	68.6145	67.0577	67.2194	70.0667	68.6269	66.8431	63.3352	58.2709	51.8659	46.1906	39.3175	34.6178	30.4117	26.109	21.6374	19.5263	17.6266
544.02	34.5632	38.2713	34.5308	32.0646	30.0714	36.3884	38.5928	44.8896	53.0643	52.3523	48.303	49.6045	52.663	54.5207	66.3832	68.0574	69.1108	70.7353	66.3411	60.6453	53.5208	48.5318	48.1212	48.8274	51.5053	55.0762	56.5282	59.0796	59.8527	61.1452	62.6941	64.7671	66.851	65.3355	65.874	68.5409	67.3459	65.5726	61.7152	57.0275	50.0968	44.6425	38.577	33.8111	29.9743	25.5735	21.2867	19.1636	17.2423
545.07	31.9068	35.3208	32.5165	32.2892	35.0616	38.3023	39.8426	46.7947	56.7603	56.8089	52.8834	54.2323	58.5975	58.9299	68.8483	68.6946	67.6194	69.1888	65.1741	58.9322	52.2106	47.6005	47.1198	47.3098	50.3165	53.9382	55.0582	57.8132	58.6592	59.8334	61.1895	63.3014	64.987	63.7284	65.2395	66.8801	66.0971	63.84	60.2194	55.431	49.1513	43.7534	37.7126	33.0271	29.3649	25.2273	20.6823	18.782	16.9206
545.97	32.2476	31.7156	30.9071	35.1256	36.1233	40.1289	41.7696	49.3229	60.2312	61.0651	57.6438	59.0975	64.2685	62.9599	70.6732	70.1584	66.1028	67.403	63.8152	57.4645	50.6192	46.0412	45.8396	45.8673	48.7773	52.2488	53.8178	56.7944	57.0671	58.0345	58.8998	61.1891	63.1695	62.709	64.0317	65.2578	64.6532	62.0561	59.2405	54.1379	48.243	43.0323	37.0469	32.2835	28.6826	24.6485	20.2574	18.356	16.5414
547.01	35.6088	33.6226	30.8566	38.9434	37.8223	41.1921	42.5695	51.1522	63.0538	65.6028	61.8055	63.1715	68.3922	65.9409	72.1625	70.6246	64.5264	65.0333	62.2374	56.5059	49.4496	44.4949	45.3394	45.1852	47.9545	50.6702	52.3896	54.7244	55.5029	56.5591	57.4772	59.9664	61.0011	60.9039	62.2614	63.6359	62.6708	60.3148	57.2621	52.9291	47.1918	42.2937	35.8635	31.8548	27.9055	23.8716	19.901	18.075	16.2788
548.05	37.0849	33.3031	32.5109	40.0427	38.6965	40.8966	42.7831	53.3308	65.4169	68.3824	65.189	65.9401	70.4015	68.1816	72.5842	70.2117	63.9124	63.1731	60.4727	54.9536	48.5412	43.1485	43.9471	44.9091	47.388	49.7548	51.2904	54.1858	54.1668	55.0168	56.7576	58.1811	59.5591	59.6014	60.5725	62.3787	61.408	59.1199	55.9654	52.1972	46.2309	40.8699	35.1261	31.1819	27.6295	23.3359	19.5697	17.7603	16.2038
548.95	32.9458	33.2904	31.7187	39.0199	40.5527	39.9736	42.6203	54.6853	67.0029	70.0304	67.1041	67.7486	72.443	70.0609	73.3334	69.8831	63.6523	62.1211	59.2702	53.8549	47.1167	42.4958	42.5067	43.7574	46.2962	49.3742	50.371	52.5633	53.2979	53.8428	55.4449	57.1891	58.5227	57.9114	58.6799	60.7954	60.0696	57.6289	55.1535	50.7737	45.4236	40.0306	34.4523	30.9605	27.2038	23.0393	19.1622	17.4909	15.9677
550	33.8905	29.8274	35.3226	39.6687	39.8718	40.0056	44.0023	55.0836	68.428	71.4595	67.0821	69.8207	74.0186	71.479	72.8045	69.8333	62.5996	60.9041	57.9487	52.6144	45.8048	41.5259	41.8915	42.0814	45.2098	48.5264	49.1258	51.5429	51.7183	52.7246	53.3936	55.437	57.2644	57.07	57.4043	58.8692	58.911	56.0694	54.3868	49.8159	44.4098	39.4348	33.6607	30.1655	26.6487	22.8622	18.8791	17.1994	15.659
551.04	34.9017	31.3063	39.9474	42.858	38.9311	40.7549	45.0339	54.445	69.6977	73.2313	67.9125	71.9367	77.299	72.0303	72.3854	69.3508	61.6758	59.6098	56.5824	51.8555	44.6783	40.287	41.294	41.0284	44.3403	46.9483	47.6478	49.374	49.9671	51.4851	51.7893	54.2288	55.5743	55.1606	56.2654	57.5261	57.2277	54.3098	52.8299	48.7749	42.8762	38.3866	32.9177	29.2465	26.1503	22.3227	18.5768	16.7913	15.2834
551.94	39.3276	36.5536	44.532	44.486	41.3248	42.0587	45.2919	54.3696	70.4517	74.2013	69.8957	72.9279	78.8323	73.2665	71.8585	68.89	61.1756	57.5183	55.1633	49.9129	43.9241	39.2543	40.4838	40.4651	43.2411	45.1802	46.4666	48.6363	49.0517	50.263	51.2694	53.394	54.0882	54.1468	54.8746	56.1617	56.0078	53.1495	51.2246	47.8909	41.7164	37.0983	32.2309	28.3957	25.648	21.8134	18.3455	16.4771	14.8702
552.98	38.6879	37.5264	40.9965	41.4973	42.1772	42.0048	45.3834	54.9313	70.6055	74.8033	71.6305	73.079	79.3495	74.3869	71.7153	67.7429	61.2447	56.1825	53.2654	48.5755	43.3	38.4149	39.0983	39.4347	41.2621	44.3407	45.9258	47.2164	48.5854	49.143	50.2805	52.6524	52.7645	52.4263	52.8257	55.0921	54.4922	52.1826	50.0868	46.8718	40.7229	36.2739	31.5571	27.9808	24.9908	21.3508	17.9988	16.0983	14.6155
554.02	33.835	32.6952	43.6284	40.242	42.9057	41.4199	45.5377	55.4807	71.568	76.0759	72.5937	75.3496	79.3002	74.9989	70.8236	66.29	60.5841	55.701	51.9514	47.2714	42.4341	37.7775	38.4628	38.3468	40.3598	43.162	44.956	45.8422	47.3385	48.2026	48.5476	51.0825	51.4314	51.2947	51.3888	53.6065	53.2273	51.3518	48.6125	45.3327	39.9186	35.625	30.677	27.3605	24.2161	21.0375	17.47	15.8578	14.3436
555.07	32.5458	31.3416	44.5385	41.5937	39.9465	40.9798	45.9921	56.5401	72.6844	77.4527	75.0106	77.5441	81.657	75.8404	69.5016	65.369	60.6381	55.5632	51.1105	46.296	41.246	37.1836	37.3978	37.5487	39.5057	42.5731	43.9086	44.9194	45.7101	46.8327	46.8839	49.3601	50.5987	50.015	50.9349	52.5053	51.3601	50.2184	47.5792	44.101	39.0468	34.6453	29.9574	26.6479	23.8314	20.5609	16.835	15.7587	14.1536
555.97	31.8638	35.3659	43.8313	42.4698	39.8673	41.4409	46.4929	57.5688	75.5762	81.1862	77.8004	79.6699	84.4604	77.649	69.6173	64.5952	60.7358	54.4717	49.9555	45.381	40.0735	36.5274	36.8069	36.6758	38.705	41.7342	42.7051	44.1916	44.5511	45.6009	46.2076	48.2621	49.6149	49.0112	49.4553	50.994	50.3405	48.705	46.572	42.3877	38.6458	33.5004	29.5847	26.0196	23.3571	19.9592	16.559	15.5072	13.9315
557.01	32.0756	38.0654	40.6665	45.3826	40.0068	43.8953	46.9279	58.6226	79.0865	83.6033	79.5621	81.1528	88.6175	79.9938	70.687	63.4615	60.3158	53.1878	48.2707	44.4046	39.0737	35.1365	35.8237	35.6806	37.3634	40.795	41.5099	42.879	43.4664	44.6045	45.1778	47.0858	48.3246	47.3461	47.8663	49.5183	48.9315	46.8171	45.535	41.5545	37.6648	32.764	29.1489	25.4801	22.8852	19.3989	16.3655	14.9701	13.7633
558.05	30.6638	35.3508	46.5831	47.4349	42.7546	45.3894	46.9928	60.2265	83.2385	85.7916	81.386	84.8083	90.9037	81.4108	71.7406	62.6104	59.8571	52.9042	47.2981	43.1894	37.6048	34.1995	34.9068	35.2678	37.245	39.597	39.9204	41.4364	42.15	43.5957	43.8554	45.8255	46.6744	46.0753	46.4847	48.0083	48.1609	45.6984	44.3776	40.6173	36.4762	32.3011	28.3371	25.0651	22.2683	18.8875	16.102	14.568	13.4915
558.95	33.8371	35.5815	47.5382	52.3704	44.3294	44.4357	48.1258	62.9707	85.3926	87.6928	84.3385	89.3477	93.0557	84.4181	73.3545	62.1203	59.9265	53.0239	46.6998	41.7335	36.5262	33.4739	33.8003	34.821	36.2783	38.7311	38.6343	40.3399	41.3078	42.5325	42.5	44.7141	45.4594	44.941	45.4516	46.7486	47.0241	44.9123	43.127	40.1001	35.4691	31.8474	27.5309	24.588	21.8409	18.6288	15.6665	14.3942	13.2394
560	31.7259	40.3975	43.9653	50.8817	48.0574	43.9292	49.6024	65.2417	86.2008	90.8017	87.4527	92.5809	96.2857	88.2119	74.6455	61.0486	60.192	53.419	45.593	41.1764	35.6157	32.7025	32.8857	33.94	35.1781	38.2992	37.9269	39.3162	40.6967	41.4498	41.4662	43.7148	44.0721	43.957	44.4424	46.0199	45.4134	44.0796	41.879	38.7916	34.8911	30.9047	26.9318	24.0315	21.3444	18.3521	15.4089	14.2025	13.0759
561.04	30.4998	46.3371	43.3729	50.8956	50.2693	46.4299	51.274	65.6934	86.8466	93.2853	90.1752	94.8104	99.0376	90.7421	75.8179	60.7493	60.8537	53.0544	44.4276	40.5405	35.4259	31.9526	32.2474	32.6685	33.8406	37.1666	37.2954	38.4626	39.945	40.2198	40.1157	42.3162	43.0453	42.5134	43.6056	44.73	43.8669	42.7509	40.5765	37.6657	34.0192	29.9801	26.3541	23.308	20.7118	17.9481	15.1327	13.9249	12.8508
561.94	37.9602	44.8812	50.6279	51.0711	49.91	49.1878	51.9033	64.8875	88.1732	94.0401	92.8138	95.6829	100.537	91.5639	76.0963	60.8058	61.1493	53.0498	43.6444	39.922	34.6996	31.3399	31.6182	31.7389	33.9416	35.9805	36.7336	38.0522	38.7948	38.8081	38.7883	41.2991	42.0529	41.3176	42.4589	43.5967	42.907	41.7775	39.7714	36.8131	33.0772	29.078	25.6441	22.6844	20.2304	17.4808	14.8879	13.5755	12.5803
562.98	44.7062	43.9149	50.5516	51.3017	47.5236	49.0249	51.948	65.3457	89.064	95.2935	93.4253	96.6429	100.997	91.1461	76.3258	61.692	60.8254	54.0049	43.1105	38.8122	34.0566	30.6348	30.7759	31.2678	33.2693	34.455	35.9248	37.2876	37.5844	38.0203	38.021	39.8399	41.0276	39.9603	41.1074	42.8396	42.3898	40.4857	39.1701	36.1751	32.0689	28.669	24.915	22.1102	20.0647	17.0831	14.5066	13.265	12.1491
564.02	45.3012	41.5156	48.1079	49.7905	48.8379	48.5616	51.5142	64.866	88.9041	95.8456	92.6163	96.0738	101.863	91.468	76.1443	61.5385	61.2022	55.8321	42.3389	37.3968	33.0256	29.4995	29.6614	30.3045	32.0171	33.2149	35.1531	35.9097	35.9599	37.4183	37.3199	38.8623	39.5515	39.007	39.99	42.2817	40.8749	39.4734	38.3349	35.4382	31.3037	28.0832	24.1096	21.6458	19.7144	16.6794	14.2245	12.9633	11.9222
565.07	38.5213	38.8589	50.7247	46.3988	47.6077	48.6862	51.1534	64.3003	88.2209	95.291	90.7655	94.8534	101.136	90.9846	76.2332	61.0272	61.4267	57.3567	41.6759	36.5543	32.2537	28.5335	29.1928	29.324	30.5059	32.1793	34.0767	34.545	34.8954	36.2946	36.92	37.6595	38.4749	38.0909	39.2034	40.6817	40.0675	38.7543	37.4701	34.2511	30.1909	27.5368	23.5439	21.3204	19.1674	16.3945	13.8184	12.765	11.8669
565.97	30.8265	35.4374	50.4953	48.8502	47.2261	48.3476	50.8627	64.4311	87.5646	92.7788	88.8937	92.5469	99.976	90.8305	76.3027	60.0792	62.1439	58.197	41.5413	35.8476	31.3905	28.0537	28.6749	28.6938	30.1853	31.5392	33.1348	33.4961	34.2974	35.6997	35.6791	36.8367	37.4116	37.2912	37.6519	38.6321	38.9199	37.9671	36.1411	33.0769	29.2164	26.6649	23.1708	20.8599	18.7112	16.1293	13.493	12.5761	11.713
567.01	27.5583	36.6469	46.3342	49.1129	46.8002	47.6645	50.6546	65.2654	86.8608	90.4088	87.5892	90.6452	98.4284	89.8212	76.6289	60.6715	61.9035	59.5523	41.7611	35.0311	30.733	27.6758	27.8857	28.6208	29.3262	31.4066	32.287	32.8501	33.8701	35.0233	34.8678	35.7297	36.6696	36.5001	36.5384	37.608	38.0258	36.97	35.0012	32.2727	28.777	26.0558	22.6327	20.4291	18.2857	15.7449	13.2719	12.2137	11.3432
568.05	26.0972	37.1407	44.8456	47.7671	50.0473	48.2831	49.8311	63.9216	85.6372	89.0953	86.9639	88.7441	96.7938	88.3623	76.7691	60.9206	62.2244	60.3631	41.8465	33.9128	30.3216	27.0573	27.0018	27.6958	28.5937	30.8447	31.3192	32.3694	32.8212	33.7615	34.0906	35.2031	35.9039	35.7894	36.0798	37.2677	36.9694	35.7647	33.9863	31.7232	28.5521	25.3702	22.1293	19.8971	17.7581	15.2465	13.1634	11.8966	10.9905
568.95	28.5122	38.9059	48.0645	48.8711	48.71	47.1902	49.0127	62.3032	84.0457	87.6442	85.858	88.6257	95.5099	86.7627	76.7728	61.105	61.9511	62.4907	42.4185	33.5184	29.5528	26.1964	26.378	26.6003	27.8175	29.9859	30.3478	31.7534	32.1219	31.8637	33.5572	34.5564	35.1334	35.0698	35.8731	36.7572	36.2395	34.8045	33.2603	30.6383	27.8854	24.7258	21.7013	19.4218	17.3798	14.8537	12.7452	11.7051	10.8348
570	36.845	41.7263	46.534	47.3758	46.8447	47.4395	50.0216	60.8466	81.9057	86.671	83.7023	88.6568	94.5271	85.83	77.6349	61.4363	62.5404	64.3469	43.6282	32.9183	28.6434	25.7965	25.8652	25.7112	27.3692	28.8484	29.7914	30.7848	31.625	31.2265	32.3908	33.6467	34.0876	33.7604	34.4929	35.6409	35.282	33.88	32.3705	29.7201	26.8186	24.2417	21.1032	18.6742	16.9459	14.4492	12.4053	11.596	10.7408
571.02	42.0783	44.2142	44.6279	45.0854	46.6393	49.2872	51.0434	60.9028	80.7369	85.7217	83.3682	88.8249	94.1316	85.5768	77.9464	62.8401	63.4256	66.412	45.8192	32.1331	27.5979	24.9839	25.0532	24.9549	26.4473	28.1749	29.3796	29.6595	30.7942	30.7863	31.0311	32.7387	33.0275	32.5556	33.3516	34.606	33.9345	33.0348	31.4087	28.6184	26.1941	23.566	20.5512	18.0693	16.5971	14.0627	12.3268	11.2928	10.4624
572.05	40.2765	41.043	44.1904	47.7749	49.5945	50.7216	51.6834	61.4842	80.6954	85.4705	83.0054	88.2987	93.466	85.3085	78.223	64.0725	64.1204	67.4251	48.0511	31.3427	27.0369	24.4111	24.2314	24.1858	25.9499	27.5268	28.2991	29.0846	29.6429	30.5035	30.126	31.971	32.2152	31.6658	32.5357	33.4863	33.0628	31.8245	30.601	28.0351	25.4803	22.7882	20.0619	17.747	16.2049	13.8262	12.1671	10.9884	10.2122
572.94	34.9168	38.1776	41.8113	49.9511	52.5349	49.1124	50.8849	62.0042	80.9912	85.1499	82.0873	88.169	92.4527	85.5094	78.9505	65.4228	64.4309	67.4012	49.5236	31.4302	26.3553	23.7576	23.7455	23.8048	25.2343	26.7355	27.31	28.3417	28.6362	29.6489	29.751	31.0598	31.3164	31.1378	31.5317	32.5705	32.4835	31.0669	29.8884	27.4184	24.9448	22.1469	19.6576	17.4898	15.8489	13.6176	11.8335	10.7361	9.9851
573.97	34.814	37.1495	42.4289	49.9128	52.6256	50.0362	51.6934	60.8576	80.7259	85.115	81.3479	87.8534	91.838	86.0645	80.5194	66.6048	63.8275	66.1096	50.7744	31.1047	25.5903	23.1924	23.5684	23.3161	24.2841	26.7997	26.8002	27.8861	27.952	29.1368	29.5097	30.0149	30.6924	30.4834	30.4159	31.8565	31.7468	30.5393	29.3188	27.4083	24.1942	21.8077	18.9802	17.1854	15.3493	13.45	11.4915	10.476	9.88029
575	31.5332	41.0318	44.7138	47.9259	51.5002	51.4411	52.3103	60.8588	79.8593	85.1003	81.5938	87.5465	91.9061	86.812	80.8847	68.1753	63.8199	64.5944	51.7315	30.8588	24.6282	22.491	23.0113	22.7091	23.51	26.6721	26.5913	26.974	27.2012	28.2071	28.717	28.9238	29.7664	29.6783	29.9281	31.2565	30.5083	29.9539	28.6014	26.6531	23.7939	21.1583	18.4654	16.7774	14.8994	13.2012	11.2432	10.2263	9.66753
576.02	32.3371	40.2231	47.4255	46.5912	50.3801	52.1187	53.5485	62.1478	79.4394	84.7338	80.6937	87.2704	92.1636	86.5111	81.7607	69.4959	62.6318	63.5055	52.7892	30.8834	24.1036	21.9305	22.2601	22.0374	23.0977	26.0782	26.036	26.1707	26.4289	27.449	27.8845	28.1522	28.9103	28.7785	29.3238	30.5517	29.3723	28.9594	27.778	25.8781	23.1938	20.4509	18.0311	16.4182	14.5368	12.8145	10.8933	10.0813	9.47131
577.05	33.0075	34.4398	44.1001	42.473	52.4569	52.3842	53.953	62.4641	79.471	83.4395	80.7689	87.1285	92.4121	86.7032	82.8022	70.8995	61.6724	62.23	53.388	31.5462	23.9376	21.529	21.5862	21.954	22.9426	24.658	25.1596	25.3992	25.5751	26.2258	26.8215	27.4175	28.0936	27.8518	28.354	29.6295	28.8977	28.106	26.9301	24.8773	22.3819	20.0144	17.8728	16.02	14.209	12.3192	10.605	9.85596	9.15604
577.94	34.6836	36.2117	44.4985	45.4233	51.9003	53.2389	54.277	61.6057	79.2859	83.4962	81.3733	86.7246	92.7227	86.8067	83.1257	72.0471	60.9938	61.0124	54.1513	32.0998	23.7098	21.0131	21.0671	21.5007	22.4305	23.9638	24.2174	25.13	24.9044	25.5985	26.0718	27.0863	27.6128	27.2718	27.4275	28.5485	28.1993	27.4568	26.2498	24.2579	21.7134	19.5654	17.4314	15.6417	13.9496	11.9761	10.3262	9.69195	8.96722
578.97	32.9481	42.352	41.3185	49.0704	49.6642	54.1478	54.8581	60.6563	77.3983	83.4921	81.6867	86.1742	92.2781	86.4947	83.7504	73.5915	61.7247	60.4683	54.8731	33.365	22.8954	20.924	20.6222	21.1552	21.8167	23.3826	23.5404	24.4625	24.462	24.7239	25.4575	26.1849	26.7912	26.5888	26.9777	27.5918	27.6079	27.0395	25.7167	23.61	21.2588	19.0748	16.777	15.1255	13.6117	11.848	10.062	9.52397	8.90434
580	29.8905	46.4912	39.6321	46.1456	48.3436	54.1515	54.6385	59.6818	75.4555	83.5617	79.0451	85.0777	91.4826	86.1516	84.4058	74.5349	63.0836	59.9286	55.8476	34.8329	22.2652	20.1874	20.1284	20.3956	21.0926	22.8052	22.8903	23.309	24.1734	24.5282	24.8371	25.204	25.9356	25.7823	26.3536	26.5592	26.659	26.016	25.1593	22.9981	20.6974	18.7603	16.1688	14.5454	13.2828	11.6042	9.88132	9.3318	8.79204
581.02	24.8168	39.2644	39.0733	45.8504	49.5907	55.1118	54.0991	59.4418	74.5086	81.825	77.1695	83.3798	89.94	84.8347	85.2038	75.7397	63.6522	58.9188	56.7104	35.9913	21.7518	19.5577	19.544	19.5498	20.9537	22.2064	22.435	22.6562	23.8729	23.8586	23.8573	24.3408	25.3989	25.146	25.728	25.714	26.1687	25.0681	24.596	22.3694	20.0635	18.3986	15.8548	14.1318	12.978	11.3164	9.68687	9.08704	8.45924
582.05	26.9502	33.5749	42.0838	44.9359	50.2287	55.048	53.1692	59.1522	74.8515	79.6939	75.0791	80.5019	88.5968	84.0251	85.384	76.4497	62.7838	57.6127	55.9124	37.5853	21.1373	19.1695	19.0162	19.1585	20.6646	21.4677	22.0887	22.467	23.0278	23.3398	23.0549	24.0982	24.6633	24.5851	25.0057	25.5859	25.6424	24.2302	23.9587	21.7811	19.6926	17.77	15.4702	13.9341	12.6829	11.0588	9.42115	8.80125	8.17682
582.94	32.3795	33.3897	39.6358	43.951	48.2958	53.8142	53.0109	57.6585	74.504	76.9431	73.862	77.9298	86.036	83.0755	85.2727	76.9139	62.6566	55.9392	54.2591	39.1025	20.8012	19.1564	18.8266	19.0993	19.976	20.9366	21.572	22.2437	22.2394	22.6192	22.5072	23.7327	23.7289	24.0073	24.2633	25.243	24.8665	23.7634	23.251	21.2284	19.2178	17.2563	15.2243	13.6378	12.3691	10.8746	9.16331	8.56762	8.06858
583.97	30.4011	36.4246	38.1048	39.43	47.8727	52.948	53.785	55.3712	72.2558	74.2074	71.8814	76.3037	82.5249	82.1921	84.7189	77.3874	64.0884	54.2725	51.9674	39.9375	20.8991	18.6102	18.3395	18.8067	19.0811	20.537	20.4593	21.411	21.4594	22.2768	21.8124	23.1966	23.1063	23.2058	23.2675	24.4532	23.8525	23.2248	22.572	20.7309	18.6106	16.9023	14.8048	13.2124	11.9549	10.6298	8.97529	8.34693	7.99023
585	25.4089	35.65	35.0114	40.0451	46.9696	52.9959	54.2279	55.0544	68.768	72.3098	70.748	74.6198	79.8245	79.8091	84.0381	79.2036	65.5255	52.9069	49.8676	40.5234	21.4923	17.7025	17.7066	17.883	18.6153	20.2373	19.9595	20.7626	20.9597	21.6521	21.2461	22.4128	22.573	22.44	22.3249	23.3922	23.1553	22.7577	21.8541	20.234	17.9446	16.4179	14.3902	12.8564	11.6867	10.259	8.79538	8.24587	7.80777
586.02	26.9887	32.621	34.6287	39.6716	48.0628	53.9911	52.7298	53.8685	66.6753	70.077	68.5731	71.5453	78.0842	77.6465	83.8372	80.0735	65.9099	51.8248	47.5718	41.752	22.1	17.2093	17.1407	17.542	18.2092	19.6468	19.6759	20.1313	20.2112	21.0833	20.8616	21.7079	22.1016	21.921	22.0144	22.8092	22.7163	22.1199	21.0591	19.4643	17.6041	15.874	13.827	12.5974	11.4328	10.0993	8.71302	8.12967	7.60976
587.05	26.41	30.3133	34.0416	39.9269	47.4537	53.0089	52.1953	53.036	65.1264	68.5373	66.1626	70.1704	76.3901	75.9816	83.2534	80.2641	66.9309	50.3716	46.1032	43.1244	22.6889	16.8582	17.083	17.0783	17.8837	18.7863	19.4137	19.5489	19.6898	20.4203	20.1548	21.3619	21.4256	21.6258	21.3784	22.2815	22.2096	21.4089	20.5789	18.9365	17.2137	15.4125	13.6318	12.409	11.2579	9.9464	8.66354	7.9312	7.4225
587.94	23.2447	28.5676	32.521	38.7008	47.5891	53.3152	52.3622	51.5066	62.8263	66.4434	63.8545	68.7536	74.1304	74.4058	82.524	80.3998	67.508	49.5618	44.7383	44.5787	23.5324	16.4516	16.8704	16.4434	17.6021	18.2527	18.7964	18.8786	19.1986	19.6992	19.6067	20.7698	20.9687	21.2301	21.0813	22.0229	21.8541	20.8252	20.1043	18.6039	16.7961	15.167	13.3374	12.1066	10.9624	9.74356	8.41381	7.77075	7.28938
588.97	20.7678	25.401	34.0985	35.569	47.0153	54.5184	52.5031	51.0444	60.44	64.3668	62.6006	67.1959	72.1744	73.0387	81.9953	80.6749	67.6173	48.9905	43.4985	46.3502	25.0727	15.7979	16.4005	15.7149	17.1675	17.5228	18.2733	18.2696	19.108	19.0319	19.3058	20.2882	20.2138	20.5695	20.4433	21.4289	21.2291	20.2781	19.4936	18.3767	16.1815	14.7527	13.1455	11.7082	10.7402	9.34815	8.07597	7.48818	7.09033
590	22.5138	28.3707	34.3776	34.8785	46.537	55.1518	50.875	49.9288	60.0804	61.7647	61.0501	64.1627	69.9941	71.197	81.724	79.9746	68.1493	48.1421	42.1576	47.5786	27.4418	15.5353	15.681	15.6942	16.5687	17.042	17.7053	17.99	18.4614	18.6706	19.207	19.6627	19.8428	19.8564	19.9785	20.7455	20.5033	19.7698	19.0463	17.8272	15.7321	14.3316	12.8021	11.3575	10.4081	9.13376	7.90539	7.25306	6.96083
591.02	16.499	25.084	32.0712	36.5013	45.4857	54.7661	50.5539	50.029	58.7973	60.3538	59.2158	62.591	68.0888	69.9697	81.2314	80.2424	69.0203	47.6395	41.2673	48.3553	29.696	15.4979	15.3106	15.5621	16.2172	16.4663	17.2353	17.6255	17.9408	18.243	18.3843	19.1516	19.2711	19.2236	19.0575	19.9622	19.7798	19.2218	18.6707	17.1748	15.2866	13.8494	12.4326	11.1123	10.0626	8.96532	7.87252	7.17792	6.7558
592.05	17.6186	21.9655	26.125	37.4794	44.4624	53.6086	49.908	48.7378	57.2846	59.547	58.0008	61.5249	67.1686	69.3364	80.3838	80.7794	69.009	47.4621	39.823	48.6789	32.4555	15.5596	14.9105	15.1656	15.9545	16.2905	16.9732	17.006	17.5672	17.8971	18.0715	18.424	18.7976	18.5755	18.6703	19.4768	19.4534	18.8653	18.1061	16.5859	14.9805	13.7139	12.0373	10.8316	9.77074	8.71185	7.69719	7.10606	6.60801
592.94	27.4026	23.9198	26.8278	35.6838	44.2114	52.8195	50.029	47.6532	55.2434	58.8996	56.7292	60.2284	66.0566	68.7095	80.1274	81.0642	68.4862	47.7603	38.4224	49.0125	36.0147	15.5822	14.8043	14.5618	15.6092	16.0449	16.6327	16.744	17.2419	17.5403	17.5856	18.188	18.3274	18.2092	18.2426	18.8761	19.0359	18.479	17.4738	16.2167	14.5742	13.2968	11.7561	10.4919	9.59488	8.45587	7.44137	6.95331	6.41731
593.97	31.9131	31.9896	28.6877	35.1281	44.469	52.2559	50.6166	45.9835	55.0147	58.0067	55.5533	59.1239	64.4304	67.2768	80.2143	80.9455	68.4402	47.1213	37.2152	49.1178	39.4643	15.8648	14.4342	14.2839	15.1374	15.4846	16.2015	16.6228	16.5414	17.2286	17.0479	17.5822	17.9813	17.6378	17.6504	18.6784	18.5169	17.8456	16.9441	15.9856	14.2818	12.849	11.5012	10.3421	9.50311	8.20031	7.24807	6.65925	6.33517
595	26.936	31.3896	27.2532	36.8919	44.4571	52.8741	50.7509	46.5645	54.2208	56.1726	54.2985	57.8328	62.215	65.8829	79.7527	81.712	69.0442	47.1434	35.9511	48.5909	42.671	16.6085	14.0838	13.8002	14.5953	15.245	15.5591	16.1949	16.0345	16.3943	16.1131	16.9838	17.4438	16.98	16.9713	17.9685	17.9566	17.0385	16.7117	15.3877	14.0127	12.4611	11.1847	10.0388	9.30609	8.01835	7.11032	6.5048	6.23276
596.02	18.4252	27.2755	27.2352	34.0479	44.8901	53.2848	49.4325	45.5892	52.9012	54.1611	53.5101	55.7266	61.6243	65.0682	79.3069	82.1858	69.1812	46.7074	33.5645	46.4426	45.3804	17.6273	13.7513	13.3972	14.0231	14.9987	14.8694	15.335	15.5943	15.6187	15.9578	16.3809	16.807	16.2358	16.341	17.4386	17.4177	16.5752	16.2549	14.7618	13.6038	12.1798	10.8953	9.77282	9.02588	7.81582	6.9016	6.41158	6.02336
597.05	22.5539	24.8093	27.2579	32.0061	41.4046	52.2063	48.9859	44.9703	50.8428	52.491	51.8258	54.2923	60.6347	64.4866	78.6865	82.3169	68.6523	47.0486	31.2838	43.5395	47.3893	18.6299	13.5019	13.041	13.5748	14.9942	14.546	15.0955	15.281	15.4358	15.4751	16.0893	16.1943	15.8494	16.0154	16.9489	16.8209	16.4235	15.7925	14.4463	13.1624	11.908	10.6441	9.49308	8.78749	7.73729	6.61397	6.35179	5.96812
597.94	25.4842	25.1769	29.335	30.7504	41.7251	50.9867	49.4356	43.1632	49.6711	52.3081	50.2955	53.8512	59.3735	63.0313	77.7914	81.2997	67.9465	46.5425	29.4999	39.7587	47.1783	20.1346	12.9115	12.7309	13.6137	14.2624	14.5311	14.6699	14.8438	15.1304	15.0139	15.5747	15.8196	15.595	15.846	16.4741	16.288	16.0677	15.2745	14.1962	12.7846	11.5853	10.4454	9.4197	8.56339	7.49983	6.51759	6.18072	5.79927
598.97	27.6121	24.8288	27.8963	29.8517	40.8465	50.1439	48.7563	43.5922	48.3901	50.7159	48.3302	52.9135	57.0385	60.9505	76.2909	80.7527	67.8383	46.2217	28.0664	35.9274	46.0964	21.8025	12.3635	12.4442	13.5398	13.9699	14.1139	14.3294	14.3326	14.5137	14.5691	15.1867	15.5011	15.3498	15.4798	15.8896	15.8747	15.5349	15.0334	13.9018	12.3826	11.4161	10.1904	9.1175	8.34494	7.31633	6.45089	6.02096	5.60565
600	24.2146	24.4616	28.7067	29.5358	41.043	49.7444	47.2807	43.5181	47.2056	49.3382	46.6413	50.5472	56.2122	59.9306	75.6399	80.1978	68.3727	45.4077	26.7924	32.6091	44.8764	23.543	12.3889	12.146	13.2005	13.4974	13.3781	14.0647	13.8751	13.951	14.5624	14.7279	15.0723	15.0608	14.8193	15.5649	15.5501	15.0968	14.7135	13.496	11.9788	11.0227	9.807	8.82716	8.12986	7.13811	6.26592	5.8872	5.36405
601.02	20.1229	23.9953	29.3955	31.916	38.9713	49.8099	47.0406	42.8438	46.3716	47.2828	44.9724	49.1798	54.8519	59.3583	75.346	79.9748	68.1685	44.9292	25.8464	30.5371	43.0707	25.3498	12.3691	11.9426	12.4912	13.1054	12.9415	13.9818	13.8051	13.9839	14.1711	14.2774	14.5924	14.474	14.4281	15.3938	15.0481	14.7821	14.286	13.2848	11.6015	10.7481	9.45728	8.58772	7.98608	7.00621	5.96644	5.77686	5.3477
602.05	19.9178	24.1549	29.7111	31.3771	40.475	49.6069	46.6367	40.6999	45.5777	46.076	44.5216	48.3332	53.36	58.2671	74.8466	79.5285	67.4045	44.6026	25.2491	28.2664	41.4578	27.5483	12.1377	11.692	12.239	12.715	12.8374	13.6411	13.6134	13.7264	13.4299	13.8586	14.3396	13.9402	14.2632	14.9238	14.5223	14.3957	13.7914	12.8647	11.4157	10.3975	9.19534	8.47938	7.78259	6.77362	5.80459	5.59648	5.22123
602.94	18.9385	24.0892	26.975	27.9912	40.1831	48.7592	45.9608	39.2227	43.2369	44.6676	43.1008	47.4308	51.4352	56.4135	73.8912	79.6058	66.5794	44.2018	24.4697	26.0127	40.1326	30.3263	11.947	11.5444	11.9732	12.6835	12.4841	13.0286	13.2681	13.4765	12.9716	13.4883	14.0318	13.4626	14.0614	14.4636	13.9544	13.9745	13.4671	12.6029	11.3798	10.065	9.15279	8.13308	7.49596	6.65056	5.78938	5.41722	5.01834
603.97	18.1448	22.712	22.4002	26.3459	38.5501	48.9194	45.5999	39.5669	41.4238	43.3966	41.9143	46.1714	49.7698	55.0449	72.5331	78.6502	66.0265	43.7274	24.078	23.5736	38.8548	33.0383	12.3067	11.395	11.5731	12.5718	12.1323	12.4962	12.6892	12.9534	12.6219	13.0989	13.472	13.3076	13.6633	13.9383	13.6346	13.5168	13.1406	12.1483	11.146	9.87013	8.94437	7.83035	7.24701	6.57046	5.68266	5.27185	4.91621
605	15.8346	22.2682	21.4694	28.2432	38.1063	48.3094	45.1782	39.1238	40.3697	42.1035	40.6068	44.1469	48.703	54.299	70.6617	77.6539	65.8051	43.2745	23.5374	21.3287	37.2003	35.4887	12.805	11.0454	11.2075	11.9071	11.8364	11.8997	12.3738	12.5152	12.4488	12.8175	13.1325	13.1159	13.1773	13.4434	13.4958	13.034	12.8333	11.8568	10.6716	9.63821	8.62114	7.68909	7.141	6.37662	5.54168	5.11312	4.81951
606.02	18.4311	23.7137	18.9488	30.0482	37.8543	47.8173	44.3091	37.6863	39.4068	41.0826	39.7761	41.8878	47.4425	53.0488	68.7097	76.5539	64.9247	42.8206	23.1557	19.6416	35.0303	37.2601	13.8748	10.4948	10.9448	11.473	11.59	11.7108	11.9276	12.1223	12.0813	12.5496	12.8812	12.8296	12.6929	12.8852	13.0771	12.6031	12.2197	11.5188	10.3816	9.52458	8.27892	7.59266	7.01456	6.06431	5.38572	5.00034	4.75088
607.05	20.6057	22.3714	20.5597	28.1297	36.8555	47.4659	44.2123	36.7553	38.2737	40.7129	38.2053	40.7575	46.4423	51.868	67.6873	76.112	64.0146	42.1287	22.8409	18.4931	32.904	38.7605	15.106	10.2583	10.6347	11.2737	11.2436	11.4804	11.6041	11.7861	11.8384	12.4112	12.5549	12.1189	12.3237	12.4993	12.6967	12.2372	12.008	11.1499	10.0961	9.29739	8.1702	7.47175	6.89411	5.86969	5.3429	4.92982	4.69751
607.94	17.759	20.7595	22.381	25.0372	35.9741	46.7567	43.7068	36.32	37.213	38.9658	37.402	40.0135	45.0044	50.3891	67.1637	75.4548	63.2805	41.5594	22.4829	17.0312	31.0875	40.0501	16.5409	10.0958	10.2407	11.1054	10.906	11.5446	11.0217	11.437	11.2657	12.0487	12.0606	11.7233	12.1872	12.4952	12.254	12.1473	11.6805	10.8657	9.71519	9.12584	7.93944	7.27079	6.65133	5.75219	5.19975	4.88362	4.65775
608.97	16.3439	14.5632	25.6095	23.9808	36.0841	45.5248	42.4795	36.0496	36.1992	37.1533	36.4688	39.0281	43.4588	49.0851	66.2454	74.2209	63.1017	40.5764	21.979	15.4019	29.7827	41.1488	18.397	9.98652	9.98572	10.9044	10.6382	11.0062	10.9881	11.1074	10.8899	11.7204	11.7946	11.5466	11.8481	12.2956	12.0683	11.9355	11.3496	10.6065	9.4139	8.63342	7.71518	7.05484	6.45822	5.60166	5.03854	4.71419	4.49254
610	15.8994	13.8254	21.193	25.9063	37.1299	44.7128	41.2977	34.6285	35.1514	35.9972	35.3773	37.5926	41.7495	47.2081	65.1107	73.2274	62.744	40.1655	21.0788	14.3578	27.7938	42.0167	20.9389	9.55407	9.91831	10.5845	10.2189	10.6502	10.7108	11.0454	10.6309	11.3583	11.5225	11.5185	11.4039	11.8689	11.668	11.6071	10.6912	10.2722	9.16031	8.29484	7.41373	6.70811	6.19799	5.4421	4.863	4.52423	4.2912
611.02	15.1633	11.8619	18.283	23.3647	36.0657	45.725	41.3742	33.5506	34.1195	35.148	34.1953	36.4145	40.6019	45.9684	63.6175	72.2667	61.9061	39.8298	20.7647	13.549	25.2043	41.6303	23.966	9.47579	9.5856	10.3577	9.89814	10.5289	10.4031	10.7069	10.6068	10.9443	11.3621	11.1176	11.0068	11.3413	11.3659	11.1745	10.4161	9.85368	8.89489	8.04679	7.06954	6.51035	6.02889	5.31486	4.71874	4.4606	4.22159
612.05	10.0845	16.3057	16.86	23.3494	34.9092	44.5686	41.1542	31.8524	33.5651	34.085	33.2899	35.0383	39.7601	45.3677	62.3411	71.4647	61.1854	38.8987	20.6306	12.6542	22.7825	40.4784	25.8944	9.37035	9.39075	9.90664	9.6644	10.5621	9.9165	10.2916	10.1761	10.6918	10.9947	10.7726	10.9096	11.2499	11.1239	10.8566	10.2788	9.53176	8.68833	7.96796	6.83077	6.3525	5.86634	5.24366	4.62929	4.33853	4.1822
612.94	10.7047	20.8026	20.9529	21.4928	34.2301	42.9708	39.7398	31.6183	32.9277	33.5201	32.2982	34.6893	38.5294	44.7372	61.1003	70.0402	60.0831	38.2956	20.5259	11.9499	20.6844	39.3665	27.8409	9.66488	9.21621	9.72213	9.73232	10.0222	9.60437	9.92606	9.76364	10.3275	10.5381	10.3883	10.6101	10.9897	10.8076	10.5196	10.0425	9.32113	8.61362	7.63952	6.82601	6.31959	5.70115	5.09164	4.51564	4.17829	4.0758
613.97	10.4158	22.0395	21.4557	19.9805	34.1063	40.6775	37.8607	30.7372	31.9845	32.5743	31.1031	33.992	37.9225	43.689	60.5196	69.1798	58.9811	37.9035	19.977	11.4809	18.8496	37.9485	30.037	9.75869	9.17083	9.27311	9.37733	9.61333	9.61112	9.676	9.69156	10.0676	10.0604	9.94869	10.2859	10.6849	10.4695	10.0487	9.64539	9.13503	8.41294	7.54888	6.67813	6.14879	5.58071	4.93146	4.36989	4.05056	3.94706
615	11.7151	16.7066	18.4069	18.03	32.5542	39.8709	36.7708	29.9858	30.365	31.1648	29.7813	33.4108	36.9327	42.0113	58.9971	67.5856	57.7519	37.7054	19.2945	11.3915	16.8595	36.4933	33.5892	9.9787	8.62923	9.28557	9.27533	9.29887	9.39796	9.40261	9.60988	9.651	9.72204	9.53734	10.0698	9.98856	10.1779	9.77769	9.32732	9.05101	8.0772	7.35012	6.36106	5.89414	5.41546	4.7885	4.22401	3.96649	3.80612
616.02	14.7936	14.8763	15.1009	19.2661	31.6602	39.4832	36.8131	29.3812	29.19	30.0882	28.769	32.0978	35.5664	40.4924	57.2577	65.1725	56.9454	36.8292	18.7281	11.1906	14.9091	35.111	36.9683	10.8213	8.28629	9.13896	8.91149	8.865	9.27224	9.18576	9.40075	9.41533	9.4201	9.2759	9.81197	9.62908	9.96826	9.61476	9.04738	8.73751	7.7108	7.13228	6.215	5.63796	5.25483	4.67547	4.15261	3.79349	3.75502
617.05	18.4094	12.8512	14.3877	20.3184	31.5207	40.0843	36.2662	28.7073	29.0324	29.6664	28.1565	31.3347	34.0602	38.9528	56.5882	63.3732	56.0014	36.4162	18.5053	11.1204	13.3207	34.5863	40.3815	12.5122	8.12007	8.84927	8.71951	8.46688	8.70205	9.10738	9.04552	9.13279	9.21092	9.02324	9.24502	9.438	9.70278	9.335	8.809	8.49041	7.52245	6.69395	6.119	5.57088	5.0993	4.54546	4.05758	3.77594	3.61808
617.94	16.5124	12.4746	18.56	21.1796	30.687	39.8567	36.1754	27.9002	28.1818	28.7231	27.5672	29.7971	33.5332	38.4729	55.1957	62.7091	54.9322	35.5126	18.2304	10.7799	12.0004	33.2155	43.6806	14.9261	8.07386	8.37624	8.38828	8.37771	8.58893	8.86162	8.82986	8.99822	9.06318	8.77912	8.99675	9.20011	9.32811	8.86531	8.62924	8.09182	7.25841	6.51019	5.85075	5.49445	4.94364	4.3976	3.96027	3.76976	3.56803
618.97	13.786	12.6091	19.9264	22.0609	30.4345	38.8247	35.1412	27.7838	27.8209	27.9795	26.7306	28.9483	32.9257	37.8818	53.8179	62.0463	53.5756	34.7141	17.6934	10.3861	10.7685	32.1181	46.6649	17.963	7.86795	8.27827	8.29043	8.28972	8.2966	8.29077	8.22849	8.67743	8.97418	8.54783	8.75551	8.77354	9.05074	8.64976	8.4424	7.90797	6.97282	6.42403	5.6401	5.33079	4.83481	4.36185	3.83586	3.65407	3.46154
620	11.9083	14.3954	18.3502	19.5259	29.6223	36.6019	34.733	27.6909	26.7881	27.1359	25.9618	27.9586	31.4611	37.7047	52.2452	60.4446	52.6058	34.0867	17.1756	10.0853	9.64409	30.6766	49.437	21.2767	7.71207	8.09379	7.91462	8.00755	8.14153	7.78985	8.0307	8.2098	8.74934	8.27304	8.70957	8.64294	8.70002	8.44333	8.06787	7.6246	6.81635	6.31187	5.52589	5.14842	4.71847	4.25291	3.70819	3.43312	3.39476
621.02	14.7269	11.9704	15.4591	18.1127	29.6861	35.0326	34.4243	26.5774	25.6805	26.4747	24.6854	27.3681	30.103	36.4002	52.421	59.1229	51.5438	33.2063	17.0579	10.0079	8.6823	29.1267	50.2628	24.7314	7.61676	7.73911	7.34799	7.82902	7.96107	7.59993	7.69629	7.84462	8.46735	8.10764	8.34459	8.57352	8.57744	8.17539	7.74479	7.48341	6.75346	6.10676	5.41572	5.01019	4.66621	4.08338	3.66182	3.36736	3.29048
622.05	13.0285	13.2614	16.8648	16.0807	27.8867	34.3691	33.9306	26.0491	24.7428	25.5336	24.3215	26.3023	29.3057	35.604	51.269	57.9741	49.773	32.4696	16.828	9.79688	8.10758	27.0298	50.5772	28.7268	7.59861	7.43613	7.1357	7.65051	7.94631	7.61923	7.55319	7.74725	8.05873	7.9892	7.98545	8.24862	8.39642	7.97672	7.67412	7.26425	6.57753	5.88728	5.25986	4.90945	4.54988	3.92207	3.61977	3.33949	3.17972
622.94	9.21686	13.7411	14.7883	17.075	27.7226	34.2539	32.4519	25.4893	24.0684	24.7947	24.003	25.5958	29.0539	33.8705	49.9826	57.4535	48.1385	32.0035	16.2379	9.52487	7.65067	24.4653	49.1167	33.2362	7.76794	7.26656	7.29275	7.36289	7.6981	7.54929	7.38623	7.53351	7.70229	7.79732	7.54906	8.04372	8.09998	8.00723	7.51245	7.02277	6.30446	5.76869	5.13957	4.77684	4.38936	3.83086	3.50911	3.31797	3.04473
623.97	9.9759	13.9954	12.6206	17.2844	26.131	34.6349	31.044	24.3123	23.6873	23.9897	23.3813	24.7843	28.456	32.9432	47.7207	56.3705	47.8114	31.7527	15.6482	9.18628	7.34265	21.6212	47.2733	36.7432	8.525	7.02514	7.31349	7.07402	7.21708	7.33437	7.33286	7.41865	7.43558	7.50354	7.40962	7.74336	7.79715	7.86744	7.32663	6.73369	6.11888	5.69441	4.94881	4.61706	4.183	3.79586	3.30302	3.2276	2.91982
625	11.1071	13.7291	13.0102	17.9992	25.3672	33.7379	30.2283	23.1648	22.969	23.3961	22.0919	24.2953	27.6394	31.5283	46.6782	55.351	47.3209	31.0386	15.298	8.77068	7.00869	18.4289	43.803	38.7305	9.32804	6.77112	6.88306	6.79495	6.93094	7.15754	7.05436	7.14874	7.29558	7.26047	7.22799	7.418	7.39638	7.47185	6.91322	6.48621	5.94409	5.49708	4.76467	4.37946	4.12787	3.69371	3.13411	3.17001	2.87074
626.02	9.91228	11.2883	15.2109	15.3159	23.5925	32.5477	29.7401	22.6636	22.4858	22.532	21.3417	23.4711	26.6203	31.1149	45.9586	53.2692	45.8794	30.2839	15.1334	8.58199	6.86659	15.2459	39.9075	40.0977	10.2404	6.55929	6.42561	6.76794	6.72863	6.83528	6.6495	6.91811	7.12692	6.97566	7.05139	7.07336	7.29991	7.08516	6.78288	6.34421	5.81203	5.28002	4.75255	4.23946	4.02213	3.60107	3.04077	3.04901	2.84459
627.05	5.55883	9.8065	14.6574	13.0551	22.5615	30.548	29.2722	22.4786	22.0355	21.6823	20.914	23.0113	25.5514	30.4955	44.5172	52.0927	44.596	29.2885	14.7771	8.6028	6.76208	12.4055	35.9428	41.13	11.4396	6.41597	6.31281	6.77891	6.55352	6.68723	6.49031	6.61331	6.87878	6.81235	6.9713	6.99315	7.04542	6.81568	6.66292	6.16844	5.49908	5.06791	4.65351	4.14724	3.95215	3.40156	3.0339	2.9296	2.79691
627.94	8.41508	9.44408	13.8705	11.0844	22.7711	29.2262	28.0099	22.0104	21.7531	20.983	20.2318	22.2004	24.9319	30.1288	43.2877	50.8183	43.9529	28.4892	14.4422	8.37241	6.47585	10.3353	32.571	42.5867	13.4496	6.3895	6.32322	6.48733	6.39946	6.37179	6.45505	6.57831	6.80589	6.76473	6.65573	6.93383	6.97479	6.60568	6.56351	6.07092	5.44282	4.91515	4.49343	4.10009	3.87911	3.35629	2.94952	2.83652	2.67319
628.97	7.06747	14.0199	14.0912	14.2347	23.8436	28.5299	27.1548	21.4241	20.9255	20.5249	19.8886	21.2524	24.3102	28.9008	41.8934	49.2579	43.1667	27.7565	14.0408	8.07789	6.27687	8.6211	29.6469	43.316	16.0811	6.35639	6.34166	5.94216	6.35428	6.18752	6.41567	6.43711	6.67106	6.51569	6.39553	6.82848	6.57391	6.30663	6.27459	5.96345	5.27224	4.77732	4.26823	4.02102	3.79742	3.26533	2.90671	2.80753	2.60351
630	13.3927	11.3963	14.0132	14.7904	24.0604	28.3068	26.9318	20.5645	19.7045	20.3666	19.3427	19.924	23.5342	27.8687	41.1339	47.5671	41.8413	26.8808	13.8146	8.0615	6.13614	7.18234	26.765	43.6477	18.8277	6.27112	6.14809	5.89073	6.22674	5.93905	5.97855	6.2834	6.5963	6.20427	6.34155	6.62667	6.42564	6.23131	6.05297	5.81671	5.0379	4.57682	4.12123	3.94931	3.6339	3.17731	2.87089	2.68911	2.59267
631.01	13.0295	10.1866	12.7934	13.0659	23.4058	28.4724	26.1696	20.5382	19.0294	19.7971	18.8202	19.1816	22.8434	26.6099	39.8214	46.1663	40.8386	26.1496	13.6758	7.97882	6.04896	6.30146	24.0411	42.9654	21.8043	6.11287	5.8822	6.15061	5.80813	6.00626	5.82058	5.92902	6.26205	6.00922	6.18398	6.41296	6.19237	6.07771	5.83848	5.50736	4.82725	4.42951	3.97981	3.81079	3.52267	3.03881	2.78252	2.58496	2.52399
632.02	7.99152	7.91868	10.9042	12.041	22.2035	27.1226	25.1583	19.8914	18.8317	19.2125	18.1833	18.7684	22.04	26.1083	39.0876	45.5729	40.1632	25.7459	13.418	7.55507	5.86033	5.78042	21.0834	41.8844	24.7034	6.04057	5.70196	6.13767	5.40421	5.91767	5.74485	5.76797	6.02936	5.81916	5.79801	6.17426	6.06082	5.85353	5.65769	5.3887	4.81503	4.29143	3.89845	3.67544	3.40192	3.01855	2.61346	2.55182	2.40159
633.04	2.05876	10.5863	10.7376	12.9092	21.8852	26.9485	24.3677	18.9	18.5077	18.1705	17.35	18.5554	21.7785	25.7333	37.373	44.7741	39.0494	25.2271	12.8573	7.20456	5.85418	5.45776	18.418	40.0597	27.6635	6.13207	5.67792	5.71727	5.32171	5.71248	5.60147	5.68881	5.77503	5.56358	5.54928	6.01661	5.77742	5.63338	5.47099	5.18928	4.65426	4.1723	3.8101	3.55218	3.24585	2.93903	2.53209	2.47962	2.33664
634.05	2.33848	12.4019	12.6099	9.79118	21.0553	26.7135	24.0929	18.3224	17.8635	17.2866	16.5582	18.172	21.1958	25.3516	36.515	43.5489	37.4856	24.2868	12.484	7.03428	5.91347	5.14484	16.2047	37.5872	30.4932	6.44113	5.52732	5.43582	5.41305	5.46261	5.24185	5.553	5.59865	5.31751	5.54657	5.85342	5.52222	5.54273	5.27743	5.05344	4.4013	4.04472	3.6047	3.42074	3.16372	2.86438	2.44084	2.34664	2.29581
635.07	2.80695	13.1082	12.505	6.91838	20.533	26.9391	23.394	18.1117	17.371	16.775	15.9139	17.9077	20.6849	24.2727	36.1393	42.1861	35.9578	23.4462	12.3155	6.91787	5.59247	4.84335	14.1824	35.3617	32.89	6.96991	5.38348	5.25483	5.33266	5.32582	5.05217	5.26148	5.36524	5.30449	5.40444	5.69185	5.39263	5.45701	5.09224	4.77959	4.35307	4.02839	3.52679	3.28438	3.12169	2.76541	2.43859	2.26185	2.21395
635.94	3.40426	10.2517	11.9702	8.63293	18.4555	24.6245	23.4685	17.8375	16.9784	16.7949	15.8109	17.2103	19.6599	23.2147	35.229	40.7887	35.2803	23.1943	11.8374	6.8565	5.26075	4.8229	11.9192	33.2258	35.2526	7.74017	5.06999	5.18951	5.21245	5.11856	4.84769	5.10028	5.1622	5.23109	5.11847	5.37997	5.27804	5.34725	4.98976	4.7044	4.31689	3.95713	3.43389	3.17248	3.07441	2.72507	2.4252	2.25698	2.10081
636.95	7.49431	9.76166	10.6198	12.7372	18.0378	23.0685	22.8311	17.1504	16.4245	16.534	15.602	16.6562	19.0291	22.594	33.8421	39.7631	34.4709	22.7828	11.5567	6.84821	5.11411	4.80708	9.93525	31.1097	37.317	8.87481	4.92822	5.05694	5.0724	4.89619	4.80693	5.12282	4.99943	5.08481	4.83921	5.18908	5.18734	5.1106	4.84206	4.54429	4.16036	3.735	3.33353	3.11746	2.95515	2.61965	2.33791	2.17977	2.03258
637.97	7.85515	11.1411	6.92983	12.2263	17.066	23.2721	22.2577	16.7467	15.4651	15.8907	15.45	16.2723	18.8379	22.1535	33.0322	38.406	33.4372	22.323	11.5168	6.82307	5.27996	4.65738	7.99688	28.9606	39.7447	10.6695	4.95469	4.81591	4.90142	4.77279	4.69798	5.10309	4.843	4.94485	4.73273	5.0451	5.01853	4.90413	4.75485	4.48596	4.03264	3.55508	3.21664	2.93607	2.82111	2.5387	2.23623	2.1451	2.04302
638.98	3.22505	10.7587	6.7781	10.1419	17.5005	23.3646	20.6477	15.7139	14.8828	15.3218	15.2135	15.9873	18.442	21.856	31.791	37.5408	32.2321	21.1884	11.4453	6.57401	5.17723	4.46965	6.76419	27.1469	41.516	12.9572	4.8764	4.62845	4.57956	4.66999	4.58531	4.83281	4.84593	4.77726	4.65645	4.94675	4.90229	4.71236	4.66784	4.36165	3.8772	3.54389	3.13965	2.87246	2.66871	2.44404	2.20515	2.12535	2.04052
640	0.0355294	5.49317	6.16749	9.95832	16.7419	22.2664	19.5418	15.1957	14.3837	14.922	14.2345	15.4864	17.6486	21.069	30.3086	36.1551	31.3509	20.6191	10.9653	6.35521	5.15333	4.38673	5.80937	25.0229	42.4393	15.1579	4.54652	4.35159	4.48788	4.63296	4.47555	4.59835	4.77908	4.54227	4.49435	4.7269	4.74109	4.60389	4.39188	4.14294	3.6783	3.51601	3.05836	2.83736	2.63078	2.37875	2.16554	2.05742	1.94713
641.01	3.98783	6.71098	9.73101	11.2756	15.7452	21.0887	19.018	14.7962	13.9459	14.3055	13.475	14.6053	16.8487	19.9316	29.4066	34.801	30.6539	19.9355	10.7504	6.15805	5.0276	4.32424	5.21896	22.7088	41.595	17.559	4.27826	3.99559	4.29057	4.57074	4.31919	4.38895	4.51978	4.23375	4.48333	4.53819	4.66883	4.37037	4.13288	3.92523	3.48621	3.38905	2.90812	2.7914	2.56698	2.30767	2.07358	1.92781	1.83111
642.02	5.19428	5.62357	9.97795	8.78681	13.8399	20.7828	19.4669	14.6214	13.5256	13.3173	13.1648	14.1027	16.4302	18.9228	28.7721	33.6486	29.6341	19.515	10.6233	6.07282	4.90719	4.34583	4.57804	20.3894	40.0824	20.1558	4.46813	3.90657	4.07463	4.40834	4.09997	4.3148	4.19331	4.11881	4.44775	4.5031	4.5034	4.20118	4.02425	3.79086	3.48144	3.21718	2.87673	2.64268	2.54112	2.26756	2.03168	1.89406	1.82415
643.04	3.26766	6.38139	10.2509	8.86765	12.9537	20.0982	19.3715	14.277	13.3758	12.8314	13.0065	13.4011	15.6222	18.5586	27.7562	32.5541	28.7287	18.8942	10.3875	5.87174	4.71952	4.16464	4.1946	17.8642	38.3272	23.4724	4.72759	4.12267	3.90783	4.20118	3.94665	4.15131	4.01354	4.08376	4.27611	4.40814	4.37598	4.15867	4.00157	3.75564	3.36939	3.0636	2.82962	2.60715	2.44646	2.21212	1.94183	1.90078	1.74774
644.05	0.867261	3.26447	7.99731	9.57873	13.0576	18.9182	18.5398	13.9799	13.0801	12.9016	12.4212	13.1941	14.8201	18.2102	26.9827	31.7365	27.8104	18.4528	9.71991	5.78821	4.67729	3.9554	3.88988	14.9105	36.8106	26.5273	5.12572	4.17341	3.99088	4.12507	4.05044	4.04443	4.02874	3.97855	3.98925	4.14753	4.18444	4.13462	3.97678	3.71711	3.25241	2.94987	2.77859	2.57349	2.42774	2.13457	1.87436	1.8684	1.68416
645.07	3.77236	4.59761	9.31293	9.45695	13.5048	18.1958	17.1008	13.5738	12.6594	12.6533	11.9792	13.181	14.4972	17.7209	26.4338	30.8333	27.2309	17.9488	9.35457	5.78644	4.52185	3.95147	3.83343	12.8891	35.615	30.535	5.51429	3.9301	4.03029	3.99365	3.93169	3.83835	3.9531	3.80963	3.80641	3.98636	4.06112	4.05424	3.84182	3.57604	3.18944	2.88428	2.64544	2.52176	2.33486	2.05052	1.78096	1.77855	1.65594
645.94	9.08311	9.5454	10.4883	6.1889	14.5642	16.8826	16.6672	12.4136	12.2116	11.9845	11.6802	12.7235	14.19	17.0979	25.2685	30.1423	26.3031	17.3358	9.26762	5.5768	4.40057	4.01293	3.77367	10.922	35.0135	34.361	6.49929	3.77807	3.90837	3.82861	3.8221	3.80357	3.82104	3.65324	3.61838	4.02189	3.88796	3.8314	3.62973	3.35785	3.10538	2.8406	2.53602	2.42245	2.23889	2.02873	1.78337	1.67549	1.6525
646.95	8.26661	10.5999	9.84432	6.79252	13.575	17.0439	16.0733	12.0535	12.0059	11.3745	11.2417	12.1849	13.4817	16.3874	24.3624	28.9867	25.2863	17.0503	9.31226	5.50196	4.35728	3.79818	3.90755	9.08278	34.5819	38.8815	8.09521	3.71539	3.68142	3.58745	3.64623	3.72294	3.74969	3.59089	3.54418	3.96576	3.83755	3.73733	3.4487	3.25705	3.03507	2.69156	2.47079	2.35965	2.14428	1.95721	1.7338	1.60754	1.57339
647.97	4.01974	6.81812	5.0527	8.75806	13.0537	16.9797	15.4468	12.2903	11.8526	11.2645	11.111	11.3458	13.0068	15.8362	23.8241	28.0212	24.0322	16.5785	9.1424	5.42894	4.33864	3.68609	3.86447	7.37069	33.5005	42.739	10.262	3.5828	3.55321	3.40035	3.52895	3.64008	3.64853	3.64702	3.44594	3.8391	3.71462	3.6542	3.4537	3.27808	2.93113	2.57075	2.42891	2.22869	2.14224	1.88347	1.67008	1.58741	1.50879
[truncated: 22 more columns]
